# Supplementary material for: 6,8-Dichloro-N-methyl-3-nitro-4-nitro­methyl-4H-chromen-2-amine
Source: Acta Crystallogr Sect E Struct Rep Online. 2011 Mar 15;67(Pt 4):o898–9. doi: 10.1107/S1600536811009366 (PMC3099939; doi:10.1107/S1600536811009366)
Supplement: Supplementary file 2 [file e-67-0o898-Isup2.hkl]

# 
# h,k,l, Fc-squared, Fo-squared, sigma(Fo-squared) and status flag 
# 
data_I
_shelx_title ' P-1' 
_shelx_refln_list_code          4 
_shelx_F_calc_maximum      191.96 
_exptl_crystal_F_000       340.00 
_reflns_d_resolution_high  0.8414 
 
loop_ 
 _symmetry_equiv_pos_as_xyz 
 'x, y, z' 
 '-x, -y, -z' 
 
_cell_length_a     8.7426 
_cell_length_b     9.2727 
_cell_length_c     9.3420 
_cell_angle_alpha  70.017 
_cell_angle_beta   72.609 
_cell_angle_gamma  87.579 
 
_shelx_F_squared_multiplier     1.000 
 
loop_ 
 _refln_index_h 
 _refln_index_k 
 _refln_index_l 
 _refln_F_squared_calc 
 _refln_F_squared_meas 
 _refln_F_squared_sigma 
 _refln_observed_status 
   2   0   0     2542.32     2584.94     26.30 o 
   3   0   0      598.64      594.39      7.45 o 
   4   0   0      569.60      615.95      4.49 o 
   5   0   0        8.72       10.07      0.89 o 
   6   0   0      282.53      288.72      4.53 o 
   7   0   0       85.27       77.00      2.05 o 
   8   0   0       10.62       10.40      2.29 o 
   9   0   0      127.48      137.61      6.31 o 
  -9   1   0       48.27       49.21      3.33 o 
  -8   1   0        5.32        4.83      2.34 o 
  -7   1   0       12.31       13.86      1.46 o 
  -6   1   0      238.16      230.88      2.18 o 
  -5   1   0      378.67      337.05      4.25 o 
  -4   1   0        3.14        3.96      0.50 o 
  -3   1   0       68.59       62.94      1.66 o 
  -2   1   0      727.83      834.06      9.02 o 
  -1   1   0      229.94      245.49      2.76 o 
   1   1   0     4554.40     4142.71     33.29 o 
   2   1   0      669.17      680.25      8.20 o 
   3   1   0      247.31      257.43      4.29 o 
   4   1   0      298.53      327.07      4.45 o 
   5   1   0      345.77      336.05      3.82 o 
   6   1   0      147.83      137.10      2.78 o 
   7   1   0       38.12       35.02      1.66 o 
   8   1   0       42.27       35.14      2.35 o 
   9   1   0        1.81        2.18      2.61 o 
  -9   2   0       46.83       47.44      3.20 o 
  -8   2   0       52.26       48.25      2.95 o 
  -7   2   0        6.24        6.47      1.55 o 
  -6   2   0      141.30      135.12      1.93 o 
  -5   2   0      415.10      419.13      5.87 o 
  -4   2   0      559.17      537.36      5.17 o 
  -3   2   0     1202.92     1245.50     22.51 o 
  -2   2   0      497.64      469.94     10.87 o 
  -1   2   0     1844.97     1825.27     30.33 o 
   0   2   0     3135.40     3052.23     43.78 o 
   1   2   0     1466.14     1409.84      8.01 o 
   2   2   0       31.10       42.84      0.65 o 
   3   2   0       29.91       22.32      0.77 o 
   4   2   0       41.03       35.70      1.61 o 
   5   2   0       69.33       64.78      2.02 o 
   6   2   0      128.53      125.42      2.28 o 
   7   2   0       10.08        8.07      1.36 o 
   8   2   0       13.12       14.62      2.18 o 
   9   2   0       40.78       45.47      2.64 o 
  -9   3   0        1.18        0.56      2.27 o 
  -8   3   0        6.87        7.69      2.28 o 
  -7   3   0      106.77      102.89      2.62 o 
  -6   3   0       38.35       44.81      1.39 o 
  -5   3   0      313.30      287.36      3.95 o 
  -4   3   0       91.29       92.60      2.70 o 
  -3   3   0      231.34      244.86      4.46 o 
  -2   3   0       39.97       49.42      1.43 o 
  -1   3   0       64.00       52.97      1.10 o 
   0   3   0      850.55      840.93     12.53 o 
   1   3   0       41.49       45.93      0.62 o 
   2   3   0     3583.10     3641.71     22.49 o 
   3   3   0      430.75      457.43      9.14 o 
   4   3   0      582.01      584.81      5.36 o 
   5   3   0      268.95      237.48      3.76 o 
   6   3   0        1.26        1.39      0.97 o 
   7   3   0       49.55       42.74      2.35 o 
   8   3   0       29.70       33.70      2.49 o 
   9   3   0       44.03       36.63      2.66 o 
  -9   4   0        7.51        6.86      2.62 o 
  -8   4   0       10.46       14.52      2.55 o 
  -7   4   0      211.94      212.46      4.64 o 
  -6   4   0       32.47       32.37      2.33 o 
  -5   4   0      303.72      313.36      5.03 o 
  -4   4   0      247.14      232.59      3.26 o 
  -3   4   0      110.88      112.48      2.90 o 
  -2   4   0        7.45        3.00      0.75 o 
  -1   4   0      675.79      676.30     10.36 o 
   0   4   0       40.50       61.74      1.82 o 
   1   4   0      235.63      193.78      2.49 o 
   2   4   0     3722.12     3917.98     42.66 o 
   3   4   0      192.93      222.18      2.31 o 
   4   4   0       85.78       78.68      2.30 o 
   5   4   0      111.05      108.66      2.44 o 
   6   4   0       13.84       13.89      1.53 o 
   7   4   0        7.42       14.61      2.05 o 
   8   4   0       23.01       26.95      2.27 o 
  -8   5   0       81.73       81.40      3.05 o 
  -7   5   0        2.43        2.85      1.46 o 
  -6   5   0        3.74        2.70      1.56 o 
  -5   5   0       52.58       53.73      2.09 o 
  -4   5   0       17.23       18.21      1.50 o 
  -3   5   0      235.45      223.33      6.07 o 
  -2   5   0      173.58      160.25      2.19 o 
  -1   5   0       10.70       11.38      1.05 o 
   0   5   0      958.48      975.84      6.74 o 
   1   5   0      770.45      732.73     10.81 o 
   2   5   0      184.41      185.20      4.04 o 
   3   5   0      167.15      165.70      2.34 o 
   4   5   0       58.82       66.65      2.36 o 
   5   5   0        9.19       11.00      1.61 o 
   6   5   0      115.26      111.02      2.84 o 
   7   5   0        5.95        5.89      1.49 o 
   8   5   0       27.78       34.84      2.59 o 
  -8   6   0       71.02       74.69      3.50 o 
  -7   6   0       17.89       14.34      2.09 o 
  -6   6   0       20.15       20.52      1.94 o 
  -5   6   0      177.00      175.63      3.11 o 
  -4   6   0        0.14       -0.16      1.23 o 
  -3   6   0       47.99       53.12      1.32 o 
  -2   6   0       39.34       31.10      2.12 o 
  -1   6   0        5.88        4.83      0.46 o 
   0   6   0       44.96       44.92      1.60 o 
   1   6   0      143.74      109.99      4.48 o 
   2   6   0      112.76      122.30      1.74 o 
   3   6   0       84.75       90.70      1.82 o 
   4   6   0       99.57      100.48      2.76 o 
   5   6   0       25.34       30.40      2.17 o 
   6   6   0       40.27       36.42      2.27 o 
   7   6   0        0.00       -0.60      1.51 o 
  -7   7   0        3.96        4.10      1.90 o 
  -6   7   0        1.86        2.37      2.14 o 
  -5   7   0        5.04        5.66      1.49 o 
  -4   7   0       76.88       79.65      2.21 o 
  -3   7   0      984.80      931.56      8.79 o 
  -2   7   0        4.00        4.59      0.74 o 
  -1   7   0        0.21        0.29      0.26 o 
   0   7   0      478.23      458.67      6.34 o 
   1   7   0      211.56      206.92      3.35 o 
   2   7   0      125.94      109.62      2.55 o 
   3   7   0       56.62       62.63      2.12 o 
   4   7   0       24.61       17.07      1.83 o 
   5   7   0        0.11       -0.30      1.82 o 
   6   7   0      112.72      114.68      4.36 o 
  -6   8   0       10.41       15.33      2.71 o 
  -5   8   0      283.00      280.77      5.40 o 
  -4   8   0        7.21        7.62      2.16 o 
  -3   8   0        4.89        5.29      2.09 o 
  -2   8   0        0.95        0.02      1.93 o 
  -1   8   0      134.98      132.87      3.08 o 
   0   8   0       63.57       57.08      2.42 o 
   1   8   0      167.55      159.23      3.07 o 
   2   8   0      120.12      100.94      2.62 o 
   3   8   0      101.26       96.23      2.70 o 
   4   8   0       66.32       68.90      2.48 o 
   5   8   0       46.30       41.33      2.47 o 
  -5   9   0       67.77       75.91      3.59 o 
  -4   9   0       56.03       51.46      2.92 o 
  -3   9   0       15.94       15.97      2.49 o 
  -2   9   0       16.69       18.18      2.04 o 
  -1   9   0        6.55        9.78      1.99 o 
   0   9   0      115.70      118.04      3.13 o 
   1   9   0      100.43       93.69      2.69 o 
   2   9   0       87.69       95.34      2.83 o 
   3   9   0      212.26      188.17      3.70 o 
   4   9   0        9.02       11.70      1.97 o 
  -3  10   0        0.81        0.99      2.11 o 
  -2  10   0       44.54       42.95      2.59 o 
  -1  10   0        2.19        0.71      2.00 o 
   0  10   0       45.97       43.67      2.31 o 
   1  10   0       40.17       33.10      2.19 o 
  -3  -9   1       36.92       31.55      2.16 o 
  -2  -9   1        2.14        1.79      1.61 o 
  -1  -9   1       14.51       10.51      1.76 o 
   0  -9   1        0.00       -0.31      1.56 o 
   1  -9   1        9.26        9.89      1.71 o 
   2  -9   1       85.94       85.07      4.23 o 
   3  -9   1       47.60       44.48      2.83 o 
   4  -9   1       71.32       65.86      3.24 o 
   5  -9   1       48.05       51.82      3.55 o 
  -4  -8   1       58.21       62.86      2.81 o 
  -3  -8   1       26.70       21.51      1.95 o 
  -2  -8   1      115.06      111.00      2.82 o 
  -1  -8   1       83.92       99.72      2.57 o 
   0  -8   1       25.40       24.99      1.83 o 
   1  -8   1      103.70      101.57      2.87 o 
   2  -8   1       97.57       96.27      2.82 o 
   3  -8   1       42.25       42.60      2.79 o 
   4  -8   1      296.62      294.99      5.14 o 
   5  -8   1       71.87       66.86      3.15 o 
   6  -8   1       27.21       24.51      2.57 o 
  -6  -7   1        8.01       12.72      2.29 o 
  -5  -7   1       22.71       19.80      2.27 o 
  -4  -7   1      277.06      251.00      4.29 o 
  -3  -7   1       35.48       31.25      1.85 o 
  -2  -7   1       16.39       14.53      1.58 o 
  -1  -7   1      269.20      267.13      5.54 o 
   0  -7   1        9.05        9.19      0.76 o 
   1  -7   1      179.15      178.17      5.70 o 
   2  -7   1       15.89       15.56      1.09 o 
   3  -7   1      738.98      718.10     11.79 o 
   4  -7   1        0.15        0.25      1.43 o 
   5  -7   1      394.42      389.66      5.76 o 
   6  -7   1       35.03       35.01      2.40 o 
   7  -7   1      232.55      230.16      5.49 o 
  -7  -6   1        1.20        2.73      1.67 o 
  -6  -6   1       42.90       39.98      2.60 o 
  -5  -6   1      123.42      119.14      4.34 o 
  -4  -6   1       57.43       56.03      2.38 o 
  -3  -6   1      326.42      312.08      3.59 o 
  -2  -6   1      729.79      719.30      7.55 o 
  -1  -6   1       40.80       44.60      2.16 o 
   0  -6   1        2.32        4.23      0.76 o 
   1  -6   1      737.42      746.06     13.11 o 
   2  -6   1        0.01        0.28      1.15 o 
   3  -6   1        0.61        0.55      1.69 o 
   4  -6   1        5.10        4.55      1.42 o 
   5  -6   1        5.20        5.67      1.43 o 
   6  -6   1       57.57       57.01      2.35 o 
   7  -6   1      113.31      108.04      3.94 o 
   8  -6   1       10.36       12.49      2.64 o 
  -7  -5   1        1.96        2.96      1.87 o 
  -6  -5   1       53.78       53.72      2.24 o 
  -5  -5   1      152.31      152.82      3.00 o 
  -4  -5   1       25.60       24.15      1.77 o 
  -3  -5   1       93.45       78.36      1.82 o 
  -2  -5   1      128.20      121.39      2.29 o 
  -1  -5   1       16.02       13.36      0.67 o 
   0  -5   1      147.57      141.91      2.46 o 
   1  -5   1      304.42      321.42      9.73 o 
   2  -5   1      100.70       98.96      2.48 o 
   3  -5   1      416.04      396.99      7.52 o 
   4  -5   1       39.15       35.27      2.74 o 
   5  -5   1       34.28       35.35      2.27 o 
   6  -5   1      281.18      271.53      4.00 o 
   7  -5   1       38.95       41.20      1.97 o 
   8  -5   1       13.77       14.08      1.89 o 
   9  -5   1        3.13        8.34      2.20 o 
  -8  -4   1       32.64       34.22      2.50 o 
  -7  -4   1       15.35       16.50      2.05 o 
  -6  -4   1        3.52        2.30      1.40 o 
  -5  -4   1      142.69      124.15      2.70 o 
  -4  -4   1      135.89      133.12      2.23 o 
  -3  -4   1      325.83      283.70      2.47 o 
  -2  -4   1      499.84      509.82      5.04 o 
  -1  -4   1        0.02        0.80      0.48 o 
   0  -4   1       30.60       45.00      0.86 o 
   1  -4   1        6.32       11.34      0.70 o 
   2  -4   1       16.16       15.60      1.38 o 
   3  -4   1      119.87      119.18      2.88 o 
   4  -4   1       90.62       97.97      2.14 o 
   5  -4   1      122.21      131.17      2.07 o 
   6  -4   1      258.50      256.56      8.11 o 
   7  -4   1       95.68      105.39      2.33 o 
   8  -4   1        5.64        5.10      1.82 o 
   9  -4   1       23.70       22.41      2.64 o 
  -8  -3   1        1.01        2.04      2.00 o 
  -7  -3   1       35.19       31.70      2.29 o 
  -6  -3   1      189.06      181.40      4.30 o 
  -5  -3   1      172.52      173.13      3.10 o 
  -4  -3   1     2091.96     2133.97     10.66 o 
  -3  -3   1      160.93      142.01      1.78 o 
  -2  -3   1       40.36       58.78      0.74 o 
  -1  -3   1      656.78      676.43      7.02 o 
   0  -3   1        7.39        5.23      0.54 o 
   1  -3   1       52.13       54.96      1.20 o 
   2  -3   1     1346.84     1331.10      9.97 o 
   3  -3   1      885.85      862.40     12.94 o 
   4  -3   1        1.50        2.79      0.89 o 
   5  -3   1      225.09      229.51      3.84 o 
   6  -3   1       73.90       73.75      1.94 o 
   7  -3   1       50.00       50.86      1.83 o 
   8  -3   1      116.35      113.86      4.03 o 
   9  -3   1      111.90      128.25      4.19 o 
  -9  -2   1       24.20       24.34      2.48 o 
  -8  -2   1        0.11        0.84      1.96 o 
  -7  -2   1       75.05       70.44      2.71 o 
  -6  -2   1      275.49      261.17      3.97 o 
  -5  -2   1       31.12       25.99      0.91 o 
  -4  -2   1      645.92      598.80      3.94 o 
  -3  -2   1      552.89      589.01      3.94 o 
  -2  -2   1      508.32      494.81      5.71 o 
  -1  -2   1       20.94       16.88      0.42 o 
   0  -2   1      146.11      138.49      1.53 o 
   1  -2   1      235.29      229.29      2.72 o 
   2  -2   1       17.07       21.00      1.23 o 
   3  -2   1      738.20      705.57      3.89 o 
   4  -2   1      182.39      207.50      1.61 o 
   5  -2   1       95.80       98.37      1.79 o 
   6  -2   1        0.24        1.51      0.93 o 
   7  -2   1       65.61       71.66      1.82 o 
   8  -2   1        0.34        0.90      1.55 o 
   9  -2   1        0.07        0.41      2.49 o 
  10  -2   1        4.93        6.54      2.61 o 
  -9  -1   1        0.03        0.04      2.10 o 
  -8  -1   1       40.43       44.07      2.56 o 
  -7  -1   1       21.50       23.37      2.17 o 
  -6  -1   1       16.23       15.14      0.98 o 
  -5  -1   1       85.92      106.60      3.16 o 
  -4  -1   1       48.92       52.48      2.33 o 
  -3  -1   1       90.71       80.49      0.85 o 
  -2  -1   1     3943.97     3940.85     46.42 o 
  -1  -1   1      967.29      961.53      9.19 o 
   0  -1   1     2122.86     2168.67     10.71 o 
   1  -1   1       65.41       72.51      0.87 o 
   2  -1   1        1.57        1.93      0.62 o 
   3  -1   1     1032.73     1046.82     11.80 o 
   4  -1   1      810.29      774.51     12.83 o 
   5  -1   1       78.63       84.46      1.57 o 
   6  -1   1        8.22        8.05      0.85 o 
   7  -1   1      191.95      200.24      2.42 o 
   8  -1   1      128.82      135.98      3.90 o 
   9  -1   1      159.18      168.77      4.56 o 
  10  -1   1        3.60        6.32      2.66 o 
  -9   0   1        3.32        3.48      2.70 o 
  -8   0   1        2.52        3.17      2.34 o 
  -7   0   1        0.38       -0.34      1.25 o 
  -6   0   1        9.52       10.27      1.15 o 
  -5   0   1       43.78       40.26      2.01 o 
  -4   0   1      687.26      697.62      8.68 o 
  -3   0   1      636.08      693.93     13.27 o 
  -2   0   1     2970.90     3105.09     29.63 o 
  -1   0   1      413.78      402.41      2.73 o 
   1   0   1       45.37       51.23      0.63 o 
   2   0   1       19.94       15.42      0.45 o 
   3   0   1      487.71      494.07      6.32 o 
   4   0   1      745.62      783.53     17.43 o 
   5   0   1        0.16       -0.14      0.72 o 
   6   0   1       79.55       76.78      1.91 o 
   7   0   1      300.71      294.90      3.82 o 
   8   0   1        5.91        7.11      2.30 o 
   9   0   1       66.02       61.50      3.46 o 
  10   0   1        5.87        7.30      2.46 o 
  -9   1   1       25.01       26.68      2.97 o 
  -8   1   1       27.99       33.14      2.66 o 
  -7   1   1       40.89       30.40      3.52 o 
  -6   1   1        5.31        5.96      0.86 o 
  -5   1   1      659.08      622.56      4.46 o 
  -4   1   1     1733.04     1764.83     10.84 o 
  -3   1   1       55.67       64.59      1.58 o 
  -2   1   1    36849.73    28105.65    313.96 o 
  -1   1   1     1150.71     1159.32      6.81 o 
   0   1   1       39.59       45.74      0.51 o 
   1   1   1      189.91      207.64      1.60 o 
   2   1   1      447.95      507.03      3.28 o 
   3   1   1      354.42      350.29      4.09 o 
   4   1   1     3737.13     3658.16     38.12 o 
   5   1   1        2.95        2.33      0.57 o 
   6   1   1       22.93       24.40      0.85 o 
   7   1   1      546.90      548.43      7.89 o 
   8   1   1        3.90        3.18      1.87 o 
   9   1   1       16.01       17.55      2.83 o 
  10   1   1       11.32        9.61      2.82 o 
  -9   2   1       23.57       24.42      3.06 o 
  -8   2   1        2.43        2.54      2.15 o 
  -7   2   1      214.71      189.29      4.24 o 
  -6   2   1      185.10      190.10      2.23 o 
  -5   2   1        0.88        1.00      0.68 o 
  -4   2   1      455.42      516.11      7.51 o 
  -3   2   1      502.50      592.48     11.39 o 
  -2   2   1     1744.58     1786.29     22.80 o 
  -1   2   1     1256.64     1280.06      8.67 o 
   0   2   1      663.85      666.39      5.78 o 
   1   2   1      107.11      113.62      1.05 o 
   2   2   1       62.88       68.98      0.72 o 
   3   2   1     1018.31      999.89     14.28 o 
   4   2   1     1446.78     1394.24     20.83 o 
   5   2   1        9.35       14.61      0.86 o 
   6   2   1       41.13       36.64      1.11 o 
   7   2   1       26.50       26.05      1.71 o 
   8   2   1        4.56        4.22      2.07 o 
   9   2   1       29.64       25.19      2.50 o 
  -9   3   1       29.29       27.73      2.81 o 
  -8   3   1        3.74        4.01      2.21 o 
  -7   3   1      151.74      147.92      4.44 o 
  -6   3   1       52.32       58.89      1.44 o 
  -5   3   1      266.91      274.11      3.81 o 
  -4   3   1       12.32       18.48      0.99 o 
  -3   3   1      149.38      148.12      2.39 o 
  -2   3   1      925.86      932.41     13.12 o 
  -1   3   1      362.69      361.23      3.14 o 
   0   3   1      364.64      411.07      7.64 o 
   1   3   1     1218.82     1189.80     12.93 o 
   2   3   1       46.53       38.66      0.68 o 
   3   3   1      563.21      587.97      8.76 o 
   4   3   1      136.56      122.17      2.41 o 
   5   3   1        8.23       11.47      1.02 o 
   6   3   1       86.96       94.88      2.31 o 
   7   3   1       15.20       18.29      1.70 o 
   8   3   1       47.04       45.93      2.54 o 
   9   3   1       26.29       26.00      2.55 o 
  -9   4   1        2.31        3.40      2.10 o 
  -8   4   1        1.63        1.57      2.18 o 
  -7   4   1      164.83      163.78      3.93 o 
  -6   4   1        2.52        4.40      2.07 o 
  -5   4   1        8.44       12.51      1.22 o 
  -4   4   1       83.29       94.75      2.39 o 
  -3   4   1       56.51       71.22      1.89 o 
  -2   4   1      315.04      319.69      4.56 o 
  -1   4   1      177.82      172.15      3.36 o 
   0   4   1     4985.94     4778.13     70.35 o 
   1   4   1       30.03       32.87      1.05 o 
   2   4   1       73.75       74.70      1.85 o 
   3   4   1     1000.39      983.81     17.72 o 
   4   4   1        0.02        0.27      0.81 o 
   5   4   1      287.90      276.31      2.75 o 
   6   4   1      337.09      327.97      3.48 o 
   7   4   1       56.69       47.78      2.19 o 
   8   4   1        4.62        4.47      1.70 o 
   9   4   1      371.16      379.29      5.72 o 
  -8   5   1        5.99        7.40      2.11 o 
  -7   5   1        9.44       10.07      1.96 o 
  -6   5   1        0.93        1.18      1.51 o 
  -5   5   1        8.16        7.58      1.57 o 
  -4   5   1        0.62        1.54      1.30 o 
  -3   5   1     1156.38     1159.75     17.61 o 
  -2   5   1      303.64      361.12      4.32 o 
  -1   5   1      387.16      384.56      7.08 o 
   0   5   1     3423.81     3507.25     18.06 o 
   1   5   1      411.46      472.54      4.24 o 
   2   5   1      162.86      184.65      1.73 o 
   3   5   1       72.79       70.82      1.26 o 
   4   5   1        3.87        4.48      1.61 o 
   5   5   1        0.40        0.40      0.79 o 
   6   5   1       24.14       25.97      1.85 o 
   7   5   1        5.21        5.67      1.54 o 
   8   5   1       32.82       34.44      2.55 o 
  -8   6   1        0.01       -0.55      2.48 o 
  -7   6   1        8.63        8.58      1.89 o 
  -6   6   1       13.80       11.49      1.66 o 
  -5   6   1      192.77      168.06      2.99 o 
  -4   6   1      146.23      140.84      2.55 o 
  -3   6   1      175.35      172.24      4.28 o 
  -2   6   1      115.45      125.76      3.25 o 
  -1   6   1      310.37      278.60      4.18 o 
   0   6   1      155.77      157.88      2.74 o 
   1   6   1      188.53      197.06      5.06 o 
   2   6   1        0.50        1.33      0.76 o 
   3   6   1       55.33       57.50      1.29 o 
   4   6   1      577.71      559.42      5.20 o 
   5   6   1      191.62      176.59      3.40 o 
   6   6   1       80.86       81.99      3.48 o 
   7   6   1      103.25       99.54      2.66 o 
   8   6   1        3.45        2.25      1.82 o 
  -7   7   1       57.74       61.43      2.99 o 
  -6   7   1        7.83        9.07      2.11 o 
  -5   7   1        1.08       -0.39      2.00 o 
  -4   7   1       97.49       97.63      1.84 o 
  -3   7   1        3.23        3.73      0.74 o 
  -2   7   1      102.36      101.73      1.99 o 
  -1   7   1      238.84      215.71      3.71 o 
   0   7   1       78.00       82.38      1.68 o 
   1   7   1       17.13       17.19      0.89 o 
   2   7   1        8.78        6.50      0.95 o 
   3   7   1        2.26        0.63      1.41 o 
   4   7   1      143.55      136.89      2.77 o 
   5   7   1       10.68       12.98      2.00 o 
   6   7   1       14.07       13.70      2.10 o 
   7   7   1        3.51        2.11      1.89 o 
  -6   8   1       10.59       10.30      2.47 o 
  -5   8   1      281.39      280.32      5.52 o 
  -4   8   1       24.00       20.90      2.58 o 
  -3   8   1       64.71       64.76      2.97 o 
  -2   8   1      343.22      328.02      6.40 o 
  -1   8   1      167.96      168.88      3.47 o 
   0   8   1      258.95      235.53      4.51 o 
   1   8   1      136.55      149.34      3.30 o 
   2   8   1        5.32        6.32      1.50 o 
   3   8   1       15.61       22.44      1.54 o 
   4   8   1      333.78      330.68      4.65 o 
   5   8   1       45.34       51.01      2.51 o 
   6   8   1       13.41       14.73      2.13 o 
  -5   9   1       17.02       19.52      2.75 o 
  -4   9   1        6.92        6.16      2.14 o 
  -3   9   1       91.38       86.59      3.69 o 
  -2   9   1       56.95       51.65      2.61 o 
  -1   9   1       51.24       46.08      2.41 o 
   0   9   1       14.60        9.13      1.85 o 
   1   9   1      359.50      339.26      5.62 o 
   2   9   1       53.65       57.89      2.42 o 
   3   9   1       42.63       39.20      2.12 o 
   4   9   1        9.65        8.18      1.89 o 
   5   9   1       23.84       25.85      2.61 o 
  -3  10   1        6.11        6.60      2.04 o 
  -2  10   1      183.79      188.35      4.15 o 
  -1  10   1       44.69       35.98      2.55 o 
   0  10   1      181.19      184.73      4.05 o 
   1  10   1      133.61      109.51      3.50 o 
   2  10   1       27.46       31.89      2.27 o 
   3  10   1      141.24      145.18      3.87 o 
  -1  -9   2        0.28        1.29      1.92 o 
   0  -9   2        6.07        5.63      1.76 o 
   1  -9   2      173.30      196.33      4.12 o 
   2  -9   2        6.84        6.71      1.71 o 
   3  -9   2       84.20       86.42      3.85 o 
   4  -9   2       69.69       78.53      3.43 o 
  -3  -8   2       21.72       21.46      2.15 o 
  -2  -8   2       12.17       10.06      1.64 o 
  -1  -8   2        0.04       -0.54      1.49 o 
   0  -8   2       69.71       69.12      2.31 o 
   1  -8   2      114.29      103.83      2.64 o 
   2  -8   2       56.54       52.36      3.35 o 
   3  -8   2      131.95      139.49      5.45 o 
   4  -8   2        4.51        2.79      1.95 o 
   5  -8   2        8.69        9.46      2.11 o 
   6  -8   2       15.40       18.96      2.38 o 
  -5  -7   2        3.69        3.29      2.75 o 
  -4  -7   2       18.67       13.96      2.45 o 
  -3  -7   2       65.06       68.06      2.60 o 
  -2  -7   2      105.67      104.05      2.58 o 
  -1  -7   2       29.33       33.01      1.73 o 
   0  -7   2      175.51      190.71      4.97 o 
   1  -7   2       53.97       56.39      1.88 o 
   2  -7   2      758.18      788.58     15.87 o 
   3  -7   2      223.97      229.21      8.48 o 
   4  -7   2       40.09       40.40      1.99 o 
   5  -7   2       14.91       16.20      1.72 o 
   6  -7   2        4.17        5.23      2.22 o 
   7  -7   2      161.03      157.24      3.33 o 
  -6  -6   2      119.97      124.33      3.72 o 
  -5  -6   2       32.78       27.83      2.32 o 
  -4  -6   2        3.84        4.80      1.65 o 
  -3  -6   2       50.24       49.40      2.21 o 
  -2  -6   2       32.97       34.81      1.15 o 
  -1  -6   2      208.78      204.77      3.19 o 
   0  -6   2       38.67       38.11      1.22 o 
   1  -6   2      233.61      239.06      3.18 o 
   2  -6   2        3.29        3.71      1.06 o 
   3  -6   2     1848.54     1756.04     21.01 o 
   4  -6   2      127.79      132.61      3.97 o 
   5  -6   2      762.92      745.13      7.18 o 
   6  -6   2        0.16        1.18      1.37 o 
   7  -6   2      208.24      205.20      4.66 o 
   8  -6   2       10.88       15.46      1.93 o 
  -7  -5   2       56.40       62.41      2.94 o 
  -6  -5   2       34.49       35.89      2.18 o 
  -5  -5   2       33.67       35.20      1.85 o 
  -4  -5   2      352.01      341.65      3.97 o 
  -3  -5   2      193.09      184.99      4.85 o 
  -2  -5   2       88.20       96.77      2.09 o 
  -1  -5   2      400.69      418.45      5.20 o 
   0  -5   2       35.53       42.57      1.15 o 
   1  -5   2      134.60      148.41      1.46 o 
   2  -5   2      131.68      118.78      2.87 o 
   3  -5   2        6.14        8.45      0.92 o 
   4  -5   2      202.53      195.77      4.92 o 
   5  -5   2       80.15       72.05      2.54 o 
   6  -5   2       16.96       14.35      1.63 o 
   7  -5   2       33.65       31.04      1.91 o 
   8  -5   2        1.76        1.99      1.62 o 
   9  -5   2        2.23        1.15      1.77 o 
  -7  -4   2       22.52       22.06      2.21 o 
  -6  -4   2       33.03       36.15      1.91 o 
  -5  -4   2        0.83       -0.08      1.31 o 
  -4  -4   2       22.05       22.21      1.40 o 
  -3  -4   2        0.12       -0.11      1.14 o 
  -2  -4   2       22.17       24.43      1.02 o 
  -1  -4   2      627.82      679.27      8.16 o 
   0  -4   2       75.12       92.33      1.58 o 
   1  -4   2      873.49      862.74      8.11 o 
   2  -4   2      869.09      862.54     12.45 o 
   3  -4   2       25.23       28.32      1.40 o 
   4  -4   2     1299.64     1240.35     12.30 o 
   5  -4   2       79.64       75.73      1.98 o 
   6  -4   2      118.33      116.52      2.43 o 
   7  -4   2        9.83       10.58      1.50 o 
   8  -4   2        5.82        4.10      1.92 o 
   9  -4   2        2.67        2.34      1.92 o 
  -8  -3   2        1.39        0.88      2.00 o 
  -7  -3   2       78.37       73.49      2.87 o 
  -6  -3   2        4.50        3.46      1.66 o 
  -5  -3   2       14.10        9.52      1.43 o 
  -4  -3   2      283.91      294.19      2.84 o 
  -3  -3   2        4.73        5.32      1.07 o 
  -2  -3   2       20.00       19.63      0.69 o 
  -1  -3   2       34.44       43.36      0.73 o 
   0  -3   2       65.25       65.65      0.84 o 
   1  -3   2      364.38      375.19      3.79 o 
   2  -3   2       63.76       59.75      1.27 o 
   3  -3   2       73.05       80.19      2.61 o 
   4  -3   2      156.02      167.50      2.50 o 
   5  -3   2     1271.86     1340.99     11.26 o 
   6  -3   2      102.12      106.17      2.23 o 
   7  -3   2       56.54       56.19      1.94 o 
   8  -3   2       23.46       22.53      2.08 o 
   9  -3   2       89.28       84.21      4.16 o 
  -8  -2   2       61.69       62.26      2.89 o 
  -7  -2   2       41.62       34.80      2.24 o 
  -6  -2   2      410.45      425.65      4.47 o 
  -5  -2   2        0.18        1.37      0.91 o 
  -4  -2   2        2.04        2.23      0.57 o 
  -3  -2   2      154.89      140.36      2.60 o 
  -2  -2   2      661.38      642.07      4.67 o 
  -1  -2   2      403.38      447.38      6.61 o 
   0  -2   2     2518.38     2632.08     27.18 o 
   1  -2   2     2600.21     2487.75     19.62 o 
   2  -2   2       22.25       22.38      0.64 o 
   3  -2   2      818.63      788.48      6.73 o 
   4  -2   2      232.71      210.80      2.26 o 
   5  -2   2        4.67        6.23      1.18 o 
   6  -2   2      498.06      493.84      7.21 o 
   7  -2   2      281.28      288.46      3.33 o 
   8  -2   2        3.42        3.10      1.80 o 
   9  -2   2        0.04        0.51      2.43 o 
  10  -2   2       26.74       32.49      3.05 o 
  -8  -1   2      102.22       96.22      3.21 o 
  -7  -1   2        2.41        2.55      1.96 o 
  -6  -1   2      154.74      139.79      2.88 o 
  -5  -1   2       59.09       71.87      2.48 o 
  -4  -1   2       36.72       37.48      0.97 o 
  -3  -1   2      240.15      253.94      3.20 o 
  -2  -1   2      298.20      293.53      3.66 o 
  -1  -1   2      185.32      169.44      2.55 o 
   0  -1   2      621.36      640.33      4.42 o 
   1  -1   2       54.21       51.80      0.53 o 
   2  -1   2       38.94       42.13      0.82 o 
   3  -1   2      125.28      139.37      2.70 o 
   4  -1   2       59.64       48.32      1.26 o 
   5  -1   2       45.15       51.63      1.47 o 
   6  -1   2       91.03       80.66      1.83 o 
   7  -1   2       22.51       20.94      1.40 o 
   8  -1   2      118.82      110.40      3.24 o 
   9  -1   2       18.40       19.57      2.62 o 
  10  -1   2        9.57        7.46      2.77 o 
  -9   0   2        4.87        1.71      2.67 o 
  -8   0   2        4.91        3.18      2.07 o 
  -7   0   2       18.66       20.17      1.59 o 
  -6   0   2       98.36       91.51      2.16 o 
  -5   0   2      218.08      216.70      4.00 o 
  -4   0   2      608.63      601.96      5.79 o 
  -3   0   2      820.11      769.34      4.31 o 
  -2   0   2     2429.58     2609.57     31.22 o 
  -1   0   2      534.22      520.11      5.14 o 
   0   0   2      108.56      119.13      0.83 o 
   1   0   2       36.68       28.73      0.32 o 
   2   0   2     6949.61     6401.73     76.83 o 
   3   0   2      687.54      701.61      9.19 o 
   4   0   2      105.59       95.45      1.56 o 
   5   0   2       86.62       88.42      2.38 o 
   6   0   2      133.69      124.13      3.11 o 
   7   0   2      430.11      462.22      5.23 o 
   8   0   2        1.75        4.34      1.58 o 
   9   0   2        1.25        2.05      2.59 o 
  10   0   2        1.11        0.08      2.59 o 
  -9   1   2        2.02        1.03      2.36 o 
  -8   1   2        0.32        0.47      2.41 o 
  -7   1   2       64.90       58.26      2.19 o 
  -6   1   2      127.26      125.73      2.71 o 
  -5   1   2      108.58      110.13      2.03 o 
  -4   1   2      721.66      734.21      6.05 o 
  -3   1   2       91.41       80.26      1.27 o 
  -2   1   2       86.15       98.15      1.15 o 
  -1   1   2      641.61      633.62      5.74 o 
   0   1   2     1936.36     1801.88      8.41 o 
   1   1   2     1149.25     1154.27      7.69 o 
   2   1   2     4611.82     4487.25     33.51 o 
   3   1   2       73.84       63.86      0.84 o 
   4   1   2      272.67      285.94      4.30 o 
   5   1   2     1311.71     1320.43     17.55 o 
   6   1   2       74.95       77.74      1.94 o 
   7   1   2      287.00      297.98      5.36 o 
   8   1   2       22.18       22.65      1.82 o 
   9   1   2       40.34       35.07      2.93 o 
  10   1   2        0.03        1.07      2.28 o 
  -9   2   2        1.31        1.97      2.38 o 
  -8   2   2       27.54       17.27      2.55 o 
  -7   2   2      393.51      383.48      5.72 o 
  -6   2   2     1382.26     1319.34     15.00 o 
  -5   2   2        6.10        4.95      1.39 o 
  -4   2   2     5566.70     5203.10     12.72 o 
  -3   2   2     1410.99     1443.14     18.90 o 
  -2   2   2       21.47       24.79      0.62 o 
  -1   2   2      870.40      911.14      8.88 o 
   0   2   2      335.65      344.55      2.13 o 
   1   2   2      658.46      661.36      4.14 o 
   2   2   2     5838.83     5573.33     37.41 o 
   3   2   2      166.98      151.23      1.96 o 
   4   2   2       19.49       21.30      0.66 o 
   5   2   2      793.42      836.94      6.79 o 
   6   2   2      100.07      102.80      1.62 o 
   7   2   2        5.93        8.18      1.28 o 
   8   2   2       12.49        8.29      1.18 o 
   9   2   2        7.58        7.38      2.12 o 
  10   2   2        8.09        7.12      2.58 o 
  -9   3   2       69.18       57.79      3.42 o 
  -8   3   2       21.81       23.44      2.55 o 
  -7   3   2        1.97        1.40      2.09 o 
  -6   3   2       17.56       20.52      1.73 o 
  -5   3   2      324.37      323.88      3.48 o 
  -4   3   2      142.94      145.73      2.68 o 
  -3   3   2       61.23       63.88      1.33 o 
  -2   3   2      476.48      483.28      3.93 o 
  -1   3   2     1307.94     1309.63     14.27 o 
   0   3   2       44.12       39.65      0.73 o 
   1   3   2     1885.63     1845.00     24.12 o 
   2   3   2     1167.48     1150.00     12.63 o 
   3   3   2        0.79        3.57      0.58 o 
   4   3   2        7.22        5.28      0.81 o 
   5   3   2        8.14        7.55      0.95 o 
   6   3   2       15.60       13.26      1.07 o 
   7   3   2       98.72       90.63      2.32 o 
   8   3   2       84.80       89.35      2.48 o 
   9   3   2       12.03       12.45      2.14 o 
  -8   4   2        5.74        7.90      2.47 o 
  -7   4   2       61.48       65.33      2.97 o 
  -6   4   2        3.01        1.66      1.34 o 
  -5   4   2      103.68       99.16      2.07 o 
  -4   4   2       66.89       65.34      1.70 o 
  -3   4   2       72.89       71.46      1.32 o 
  -2   4   2       16.79       13.73      0.62 o 
  -1   4   2      475.70      480.53      7.20 o 
   0   4   2        6.63        8.90      0.42 o 
   1   4   2      123.84      126.65      1.64 o 
   2   4   2       40.74       35.81      0.94 o 
   3   4   2       22.44       35.47      1.06 o 
   4   4   2      270.56      261.54      3.64 o 
   5   4   2       52.85       59.98      1.38 o 
   6   4   2       42.11       42.57      1.42 o 
   7   4   2      120.45      115.50      2.38 o 
   8   4   2       29.30       28.47      2.00 o 
   9   4   2      204.75      196.98      4.51 o 
  -8   5   2        1.67        0.31      2.08 o 
  -7   5   2        4.42        5.04      1.95 o 
  -6   5   2        0.52       -0.54      1.48 o 
  -5   5   2       58.11       45.45      2.04 o 
  -4   5   2      114.88      110.39      1.90 o 
  -3   5   2      369.56      351.32      4.21 o 
  -2   5   2     1882.57     1877.45     19.60 o 
  -1   5   2       74.54       77.22      2.00 o 
   0   5   2        0.21        0.43      0.75 o 
   1   5   2      688.31      667.48      6.67 o 
   2   5   2       46.67       50.71      0.75 o 
   3   5   2      328.18      364.29      8.73 o 
   4   5   2     1116.54     1111.20     20.13 o 
   5   5   2       12.51       12.42      1.19 o 
   6   5   2        0.39        1.32      1.48 o 
   7   5   2     1073.42     1091.81      7.99 o 
   8   5   2      152.89      152.28      3.24 o 
   9   5   2       71.17       75.87      3.18 o 
  -8   6   2        0.80        0.81      2.24 o 
  -7   6   2       13.92       13.17      1.93 o 
  -6   6   2        0.02        0.07      1.62 o 
  -5   6   2      283.06      282.96      3.74 o 
  -4   6   2      176.20      194.77      3.31 o 
  -3   6   2       30.38       35.62      1.13 o 
  -2   6   2      797.41      799.91     14.01 o 
  -1   6   2       72.92       91.23      3.47 o 
   0   6   2        3.87        4.07      1.30 o 
   1   6   2      102.06       97.16      1.27 o 
   2   6   2       40.70       42.49      1.07 o 
   3   6   2        0.41       -0.02      0.69 o 
   4   6   2      232.47      228.35      4.07 o 
   5   6   2        5.76        4.33      1.70 o 
   6   6   2      195.60      194.78      4.12 o 
   7   6   2       29.81       35.64      1.99 o 
   8   6   2       20.06       21.10      2.06 o 
  -7   7   2       90.73       90.16      4.13 o 
  -6   7   2       96.75       94.35      3.63 o 
  -5   7   2       57.78       57.11      2.78 o 
  -4   7   2       47.62       48.56      1.95 o 
  -3   7   2        2.40        2.44      1.39 o 
  -2   7   2        5.82        4.84      0.80 o 
  -1   7   2      178.20      162.74      3.04 o 
   0   7   2       40.96       40.48      1.96 o 
   1   7   2      211.49      212.63      2.28 o 
   2   7   2      377.77      393.34      6.21 o 
   3   7   2      291.05      290.07      3.56 o 
   4   7   2      317.38      301.63      3.60 o 
   5   7   2       46.41       47.22      2.37 o 
   6   7   2        0.47       -0.45      1.72 o 
   7   7   2      103.48      103.50      2.93 o 
  -6   8   2       18.14       15.81      2.57 o 
  -5   8   2        0.08        1.24      2.45 o 
  -4   8   2        0.00        2.55      2.23 o 
  -3   8   2       82.60       78.07      3.01 o 
  -2   8   2      197.29      186.56      4.57 o 
  -1   8   2       37.65       40.42      2.20 o 
   0   8   2        0.75       -0.02      1.62 o 
   1   8   2       17.10       16.57      1.86 o 
   2   8   2       87.79       76.10      2.53 o 
   3   8   2       16.48       11.43      1.34 o 
   4   8   2       25.33       24.32      1.77 o 
   5   8   2        0.01       -0.11      1.66 o 
   6   8   2       20.80       21.19      2.11 o 
  -5   9   2       15.75       18.65      2.78 o 
  -4   9   2      135.03      133.69      4.11 o 
  -3   9   2       18.59       19.86      2.55 o 
  -2   9   2      111.97      100.49      3.54 o 
  -1   9   2       26.28       28.17      2.09 o 
   0   9   2      109.04      103.49      4.09 o 
   1   9   2        0.33        1.01      1.91 o 
   2   9   2      400.44      395.48      6.16 o 
   3   9   2      128.77      134.56      3.88 o 
   4   9   2        4.37        3.97      1.66 o 
   5   9   2       34.30       41.06      2.76 o 
  -3  10   2       27.39       27.46      2.76 o 
  -2  10   2        2.63        4.08      1.98 o 
  -1  10   2      154.69      153.33      4.54 o 
   0  10   2       59.61       58.16      2.68 o 
   1  10   2        0.10       -0.88      1.80 o 
   2  10   2        5.31        6.57      1.76 o 
   3  10   2       12.88       13.47      1.90 o 
  -2  -8   3       25.16       25.37      3.07 o 
  -1  -8   3      176.87      192.40      4.98 o 
   0  -8   3       75.27       76.99      3.21 o 
   1  -8   3       59.48       69.96      2.66 o 
   2  -8   3       38.23       37.05      2.26 o 
   3  -8   3       10.90        9.21      1.61 o 
   4  -8   3        0.45        0.35      1.86 o 
   5  -8   3       69.45       67.29      3.05 o 
  -4  -7   3        4.31        4.65      2.71 o 
  -3  -7   3       10.09        7.67      1.86 o 
  -2  -7   3      188.68      183.15      3.67 o 
  -1  -7   3       32.97       33.35      1.74 o 
   0  -7   3       89.71       88.47      2.31 o 
   1  -7   3      259.30      260.56      6.09 o 
   2  -7   3       16.20       14.60      1.15 o 
   3  -7   3       16.00       17.78      1.35 o 
   4  -7   3       12.79       16.76      1.43 o 
   5  -7   3       29.31       29.82      1.96 o 
   6  -7   3        4.68        4.18      1.39 o 
   7  -7   3       57.88       60.88      2.63 o 
  -5  -6   3       39.50       40.17      2.65 o 
  -4  -6   3       35.70       36.80      2.61 o 
  -3  -6   3       20.75       20.01      1.82 o 
  -2  -6   3       44.42       51.07      2.06 o 
  -1  -6   3       21.32       18.67      1.19 o 
   0  -6   3      826.70      859.14     11.45 o 
   1  -6   3      723.20      723.76      8.60 o 
   2  -6   3       13.77       15.83      1.10 o 
   3  -6   3      137.11      136.50      2.61 o 
   4  -6   3       45.96       46.27      2.30 o 
   5  -6   3      479.16      467.69      5.68 o 
   6  -6   3        1.59        1.23      1.41 o 
   7  -6   3        1.32        1.35      1.37 o 
   8  -6   3       24.83       26.86      1.87 o 
  -6  -5   3        0.54       -0.06      1.57 o 
  -5  -5   3       36.12       38.28      1.94 o 
  -4  -5   3       52.86       52.72      2.06 o 
  -3  -5   3      298.30      316.60      9.72 o 
  -2  -5   3       42.13       40.88      1.49 o 
  -1  -5   3       27.61       24.35      1.04 o 
   0  -5   3       42.55       40.30      0.94 o 
   1  -5   3     2239.76     2232.50     25.21 o 
   2  -5   3      455.47      457.95      6.55 o 
   3  -5   3      862.24      864.23     19.40 o 
   4  -5   3        1.99        1.25      1.55 o 
   5  -5   3      220.05      223.57      3.37 o 
   6  -5   3       37.01       35.42      1.81 o 
   7  -5   3       15.29       19.43      1.63 o 
   8  -5   3       54.25       47.72      2.02 o 
  -7  -4   3        2.26        4.32      2.03 o 
  -6  -4   3       56.43       60.07      2.41 o 
  -5  -4   3       13.25       11.34      1.50 o 
  -4  -4   3       41.69       42.01      1.67 o 
  -3  -4   3       34.67       36.37      1.59 o 
  -2  -4   3       64.32       63.90      2.06 o 
  -1  -4   3       53.26       57.53      0.93 o 
   0  -4   3      298.35      296.92      2.71 o 
   1  -4   3      241.41      258.15      3.14 o 
   2  -4   3       11.87       13.17      0.67 o 
   3  -4   3       15.67       15.32      0.98 o 
   4  -4   3       48.63       46.02      1.34 o 
   5  -4   3        0.01        0.42      1.33 o 
   6  -4   3        0.41        0.31      1.27 o 
   7  -4   3        0.83        1.66      1.40 o 
   8  -4   3       11.72       12.58      1.75 o 
   9  -4   3        5.19        4.36      2.03 o 
  -7  -3   3        0.02        0.80      1.95 o 
  -6  -3   3       23.59       27.54      1.94 o 
  -5  -3   3        8.03        8.38      1.10 o 
  -4  -3   3       82.87       78.95      1.94 o 
  -3  -3   3      296.80      287.02      2.91 o 
  -2  -3   3      144.11      143.48      1.60 o 
  -1  -3   3      458.32      434.44      5.37 o 
   0  -3   3     1102.18     1134.99      6.10 o 
   1  -3   3        0.16        0.42      0.47 o 
   2  -3   3     1053.52     1129.24     22.02 o 
   3  -3   3       19.50       12.76      0.83 o 
   4  -3   3      110.66      109.79      1.90 o 
   5  -3   3       65.31       52.81      1.64 o 
   6  -3   3       42.67       45.73      1.00 o 
   7  -3   3        6.07        5.76      1.41 o 
   8  -3   3       68.46       76.21      2.30 o 
   9  -3   3        6.29        8.57      2.02 o 
  -8  -2   3        7.06        3.83      2.21 o 
  -7  -2   3        4.13        3.40      1.76 o 
  -6  -2   3       25.67       23.61      2.03 o 
  -5  -2   3        6.06       10.23      1.13 o 
  -4  -2   3        0.54        1.49      0.55 o 
  -3  -2   3      100.24       99.10      1.96 o 
  -2  -2   3      137.46      162.68      3.38 o 
  -1  -2   3       85.05       89.34      1.07 o 
   0  -2   3       65.36       58.42      0.58 o 
   1  -2   3       38.08       41.09      0.60 o 
   2  -2   3      408.02      446.27      5.49 o 
   3  -2   3     3212.14     3453.69     40.49 o 
   4  -2   3      317.68      323.24      3.34 o 
   5  -2   3       30.88       36.87      0.98 o 
   6  -2   3        1.13        2.46      1.28 o 
   7  -2   3      250.66      247.49      3.20 o 
   8  -2   3       65.62       65.61      2.06 o 
   9  -2   3       27.32       34.68      2.33 o 
  10  -2   3       82.88       84.12      3.72 o 
  -8  -1   3      142.44      144.23      3.75 o 
  -7  -1   3        1.12        0.28      1.67 o 
  -6  -1   3        4.20        4.61      1.67 o 
  -5  -1   3       84.97       76.79      2.06 o 
  -4  -1   3      310.45      293.39      3.78 o 
  -3  -1   3       56.14       55.68      1.18 o 
  -2  -1   3      286.62      260.01      3.56 o 
  -1  -1   3      518.61      465.50      5.42 o 
   0  -1   3        0.19        0.62      0.33 o 
   1  -1   3      619.49      637.87      7.80 o 
   2  -1   3     1724.76     1764.50     20.61 o 
   3  -1   3      351.44      390.40      2.96 o 
   4  -1   3     1042.60     1091.74      5.94 o 
   5  -1   3     1089.52     1057.48      4.81 o 
   6  -1   3        1.98        2.31      1.20 o 
   7  -1   3       39.26       43.31      1.73 o 
   8  -1   3       42.96       50.61      1.90 o 
   9  -1   3       95.70       92.87      2.93 o 
  10  -1   3        9.42        7.17      2.69 o 
  -8   0   3       10.75        8.18      2.18 o 
  -7   0   3        7.79        7.65      1.49 o 
  -6   0   3       40.41       39.54      1.76 o 
  -5   0   3        0.02       -0.07      1.24 o 
  -4   0   3       75.95       71.04      1.85 o 
  -3   0   3      331.75      324.55      2.50 o 
  -2   0   3      221.70      238.87      3.59 o 
  -1   0   3        2.36        1.66      0.37 o 
   0   0   3       33.25       29.70      0.50 o 
   1   0   3      218.27      201.12      2.49 o 
   2   0   3      153.07      175.42      2.61 o 
   3   0   3       86.41       99.16      1.52 o 
   4   0   3      471.52      474.33      7.85 o 
   5   0   3        2.20        3.54      0.75 o 
   6   0   3      270.35      258.98      2.68 o 
   7   0   3      135.69      139.95      2.46 o 
   8   0   3       11.64       13.27      1.41 o 
   9   0   3        5.82        2.79      1.84 o 
  10   0   3       67.40       71.40      3.76 o 
  -8   1   3       38.64       41.42      3.09 o 
  -7   1   3       29.34       35.07      2.08 o 
  -6   1   3        9.81       11.19      1.47 o 
  -5   1   3        0.18        0.32      1.24 o 
  -4   1   3      282.02      279.41      2.73 o 
  -3   1   3      229.33      215.39      2.49 o 
  -2   1   3      101.58      115.35      1.65 o 
  -1   1   3      492.95      530.41      5.64 o 
   0   1   3     5109.73     4944.85     27.75 o 
   1   1   3     2790.69     2816.11     22.10 o 
   2   1   3     2059.14     1986.28     15.82 o 
   3   1   3        2.24        0.79      0.38 o 
   4   1   3       55.71       55.10      1.00 o 
   5   1   3      248.68      283.41      2.69 o 
   6   1   3      310.18      319.41      2.73 o 
   7   1   3        7.51        6.95      1.56 o 
   8   1   3        9.85       10.78      1.66 o 
   9   1   3       44.36       46.75      3.55 o 
  10   1   3        5.87        8.16      2.25 o 
  -8   2   3       69.48       62.42      3.17 o 
  -7   2   3        1.87        4.20      1.47 o 
  -6   2   3      294.12      285.05      3.54 o 
  -5   2   3      162.92      150.55      1.77 o 
  -4   2   3       45.00       49.45      0.90 o 
  -3   2   3      233.52      210.13      1.62 o 
  -2   2   3      541.56      557.61      9.07 o 
  -1   2   3       77.99       73.44      1.10 o 
   0   2   3     1369.85     1414.79     12.63 o 
   1   2   3      455.09      444.11      4.89 o 
   2   2   3     1346.82     1444.33     12.36 o 
   3   2   3     3170.44     3296.73     22.68 o 
   4   2   3      240.10      277.32      2.89 o 
   5   2   3      601.30      644.99      8.55 o 
   6   2   3      424.90      373.15      3.52 o 
   7   2   3        3.53        2.95      1.22 o 
   8   2   3        1.31        2.60      1.52 o 
   9   2   3       80.00       78.76      3.32 o 
  10   2   3       13.48       22.91      2.84 o 
  -8   3   3      293.01      289.97      5.55 o 
  -7   3   3        0.01        2.58      2.16 o 
  -6   3   3      435.57      413.75      5.68 o 
  -5   3   3      320.25      298.63      3.32 o 
  -4   3   3       15.52       16.16      0.99 o 
  -3   3   3     1022.38     1005.34      5.42 o 
  -2   3   3      382.30      387.19      6.58 o 
  -1   3   3       56.52       54.28      1.13 o 
   0   3   3     4678.44     4496.57     43.91 o 
   1   3   3      233.81      238.60      3.07 o 
   2   3   3      264.11      287.43      3.45 o 
   3   3   3     1314.50     1360.90     14.59 o 
   4   3   3      973.40     1035.01      8.87 o 
   5   3   3       16.48       16.13      0.93 o 
   6   3   3       50.72       48.63      1.29 o 
   7   3   3       11.21       12.02      1.22 o 
   8   3   3       29.15       28.07      1.90 o 
   9   3   3        2.40        1.79      1.67 o 
  10   3   3       14.42       14.54      2.62 o 
  -8   4   3       33.22       28.61      2.43 o 
  -7   4   3       67.18       68.34      2.62 o 
  -6   4   3       41.51       38.81      1.85 o 
  -5   4   3        2.18        2.25      1.25 o 
  -4   4   3      183.12      184.05      2.34 o 
  -3   4   3      723.31      694.74      3.54 o 
  -2   4   3      144.15      159.56      1.75 o 
  -1   4   3      191.23      163.84      1.49 o 
   0   4   3      331.69      307.49      5.18 o 
   1   4   3       15.16       13.85      0.57 o 
   2   4   3      314.22      294.03      4.83 o 
   3   4   3      487.24      487.07      3.67 o 
   4   4   3        9.38        9.09      1.07 o 
   5   4   3      504.82      472.10      5.10 o 
   6   4   3      307.81      296.54      2.94 o 
   7   4   3        6.83        9.84      1.20 o 
   8   4   3      186.44      191.02      3.76 o 
   9   4   3        0.08       -0.23      1.65 o 
  -8   5   3        0.53        0.50      1.91 o 
  -7   5   3        8.03        9.88      1.83 o 
  -6   5   3       70.09       68.33      1.94 o 
  -5   5   3       23.65       21.81      1.49 o 
  -4   5   3       14.38       12.51      1.28 o 
  -3   5   3      208.60      204.89      2.58 o 
  -2   5   3       29.96       34.97      1.00 o 
  -1   5   3      291.20      302.64      4.40 o 
   0   5   3        4.69        4.98      0.50 o 
   1   5   3        0.60        0.20      0.46 o 
   2   5   3      339.07      349.81      3.80 o 
   3   5   3       28.54       26.66      1.10 o 
   4   5   3       15.27       16.55      1.22 o 
   5   5   3      754.74      731.90      6.92 o 
   6   5   3      108.34      112.03      2.68 o 
   7   5   3      431.53      408.60      4.51 o 
   8   5   3       37.48       39.36      2.32 o 
   9   5   3       12.68       13.37      1.95 o 
  -7   6   3       31.70       26.52      2.88 o 
  -6   6   3       75.76       76.14      2.53 o 
  -5   6   3       22.37       25.08      1.77 o 
  -4   6   3      322.17      325.43      3.33 o 
  -3   6   3        3.01        2.15      0.72 o 
  -2   6   3       13.39       12.89      1.03 o 
  -1   6   3     1072.18     1077.85     26.36 o 
   0   6   3        1.69        2.72      0.74 o 
   1   6   3      352.83      339.06      4.80 o 
   2   6   3     2200.05     2132.16     16.44 o 
   3   6   3       72.06       68.85      1.82 o 
   4   6   3       69.96       73.21      1.88 o 
   5   6   3     1393.46     1382.77      9.02 o 
   6   6   3      759.38      775.95      7.42 o 
   7   6   3       90.35       94.56      2.59 o 
   8   6   3        0.98        2.90      1.39 o 
  -7   7   3       87.13       93.52      4.10 o 
  -6   7   3       75.79       75.56      3.47 o 
  -5   7   3       38.58       42.34      2.32 o 
  -4   7   3      193.49      182.41      3.43 o 
  -3   7   3       25.17       25.98      1.92 o 
  -2   7   3        0.42        0.12      0.87 o 
  -1   7   3        8.62       10.75      0.75 o 
   0   7   3       44.33       42.80      1.61 o 
   1   7   3        0.05       -0.49      1.15 o 
   2   7   3      244.86      237.78      2.40 o 
   3   7   3       14.25       14.73      1.27 o 
   4   7   3      105.38      105.48      2.41 o 
   5   7   3        0.45       -0.39      1.57 o 
   6   7   3        0.42        0.37      1.73 o 
   7   7   3       78.11       72.38      3.54 o 
   8   7   3       20.00       22.32      2.11 o 
  -6   8   3        8.77        5.93      2.53 o 
  -5   8   3        0.23        1.80      1.64 o 
  -4   8   3        3.39        5.46      1.67 o 
  -3   8   3      128.42      121.69      4.36 o 
  -2   8   3      294.62      299.71      3.95 o 
  -1   8   3      223.96      229.89      4.27 o 
   0   8   3      228.07      225.25      3.91 o 
   1   8   3      146.05      140.68      3.12 o 
   2   8   3      134.05      126.42      3.85 o 
   3   8   3       45.07       44.44      2.09 o 
   4   8   3        0.23        1.78      1.39 o 
   5   8   3       71.72       63.55      2.24 o 
   6   8   3       64.30       70.09      2.78 o 
   7   8   3        4.94        5.50      2.08 o 
  -5   9   3        9.49       10.37      2.58 o 
  -4   9   3       47.23       44.02      2.93 o 
  -3   9   3       20.98       22.47      2.53 o 
  -2   9   3       23.45       25.71      2.62 o 
  -1   9   3       55.64       57.51      2.51 o 
   0   9   3      127.85      117.79      3.06 o 
   1   9   3       37.85       32.14      2.21 o 
   2   9   3       99.04       97.40      3.23 o 
   3   9   3       43.71       51.11      2.29 o 
   4   9   3        0.03       -0.27      1.75 o 
   5   9   3        2.91        3.22      2.07 o 
   6   9   3       91.02       91.86      3.72 o 
  -3  10   3       20.06       23.28      2.65 o 
  -2  10   3       93.32       92.68      3.08 o 
  -1  10   3        6.21        7.15      1.92 o 
   0  10   3      197.08      201.68      4.09 o 
   1  10   3       38.66       41.38      2.45 o 
   2  10   3        2.57        2.99      1.90 o 
   3  10   3        5.31        7.59      1.90 o 
   4  10   3      108.09      106.20      4.37 o 
   0  -8   4        9.09       10.29      2.75 o 
   1  -8   4        0.70        0.40      2.14 o 
   2  -8   4        3.46        2.61      2.38 o 
   3  -8   4        5.48        7.05      2.12 o 
   4  -8   4       22.09       26.51      2.75 o 
  -2  -7   4       33.63       37.15      2.95 o 
  -1  -7   4       26.03       30.27      2.82 o 
   0  -7   4      125.31      121.37      3.91 o 
   1  -7   4        9.76        9.10      2.25 o 
   2  -7   4       19.12       20.06      1.86 o 
   3  -7   4      104.51      106.91      2.54 o 
   4  -7   4       76.02       74.40      2.13 o 
   5  -7   4        7.27        6.13      1.67 o 
   6  -7   4        4.85        3.39      2.13 o 
  -4  -6   4       75.92       88.30      2.87 o 
  -3  -6   4        0.70        0.61      1.75 o 
  -2  -6   4        3.12        3.42      1.59 o 
  -1  -6   4       98.35      103.24      2.25 o 
   0  -6   4        0.22       -0.78      1.09 o 
   1  -6   4       43.28       44.01      1.52 o 
   2  -6   4      175.14      181.67      3.09 o 
   3  -6   4        6.19        8.23      1.12 o 
   4  -6   4       17.53       20.34      1.33 o 
   5  -6   4      336.29      335.50      4.16 o 
   6  -6   4       34.32       34.57      2.18 o 
   7  -6   4       82.22       75.90      2.72 o 
  -5  -5   4        4.46        2.98      2.03 o 
  -4  -5   4       53.08       55.36      1.88 o 
  -3  -5   4       45.19       47.97      1.87 o 
  -2  -5   4      661.36      668.92      6.87 o 
  -1  -5   4      473.88      489.19      3.90 o 
   0  -5   4      179.65      188.36      3.31 o 
   1  -5   4      134.78      145.13      2.34 o 
   2  -5   4        7.21        4.97      0.86 o 
   3  -5   4      153.02      163.60      1.97 o 
   4  -5   4        0.08        0.82      0.96 o 
   5  -5   4      144.08      140.49      2.75 o 
   6  -5   4       20.85       17.81      1.48 o 
   7  -5   4       20.72       17.51      1.47 o 
   8  -5   4        3.43        4.36      1.50 o 
  -6  -4   4        8.34       10.82      2.32 o 
  -5  -4   4       50.44       57.27      2.19 o 
  -4  -4   4       55.03       51.33      2.52 o 
  -3  -4   4      101.71      103.57      2.04 o 
  -2  -4   4      173.50      169.40      2.55 o 
  -1  -4   4     2084.51     2101.51     14.52 o 
   0  -4   4      658.36      675.72      8.37 o 
   1  -4   4     1129.84     1122.03     10.23 o 
   2  -4   4        0.12       -0.58      0.73 o 
   3  -4   4      559.80      569.26      6.79 o 
   4  -4   4      211.16      194.01      4.15 o 
   5  -4   4       15.61       16.23      1.24 o 
   6  -4   4      164.80      154.21      2.67 o 
   7  -4   4       32.38       32.89      1.71 o 
   8  -4   4       49.90       53.57      2.24 o 
   9  -4   4        4.70        5.81      2.11 o 
  -6  -3   4       14.68       16.59      1.93 o 
  -5  -3   4       57.39       56.50      2.09 o 
  -4  -3   4        1.65        2.44      1.16 o 
  -3  -3   4       24.61       23.63      1.14 o 
  -2  -3   4      249.68      244.22      1.91 o 
  -1  -3   4       59.99       62.65      0.97 o 
   0  -3   4        0.86        1.21      0.43 o 
   1  -3   4      110.16      105.37      1.12 o 
   2  -3   4        7.06        6.69      0.56 o 
   3  -3   4       17.85       18.23      0.71 o 
   4  -3   4       79.82       86.24      1.77 o 
   5  -3   4        8.39        9.60      1.38 o 
   6  -3   4       11.90        8.87      0.98 o 
   7  -3   4       62.24       66.11      2.15 o 
   8  -3   4       11.73       12.07      1.61 o 
   9  -3   4       29.40       27.83      2.33 o 
  -7  -2   4        0.46       -0.06      1.83 o 
  -6  -2   4       28.52       26.04      1.94 o 
  -5  -2   4      182.46      166.30      2.85 o 
  -4  -2   4        0.06        0.13      0.59 o 
  -3  -2   4      192.95      182.54      1.93 o 
  -2  -2   4      959.11      947.29     10.28 o 
  -1  -2   4       65.88       74.27      1.14 o 
   0  -2   4     1093.80     1095.61     10.67 o 
   1  -2   4       13.36       27.08      0.79 o 
   2  -2   4      289.07      303.92      3.12 o 
   3  -2   4      281.17      221.97      3.95 o 
   4  -2   4      124.88      111.92      1.92 o 
   5  -2   4       13.01       12.52      1.02 o 
   6  -2   4       53.55       54.36      1.19 o 
   7  -2   4        4.41        7.87      1.51 o 
   8  -2   4       62.26       68.86      2.21 o 
   9  -2   4      166.99      172.27      5.89 o 
  -7  -1   4        1.22        0.94      1.44 o 
  -6  -1   4        0.11        0.28      1.68 o 
  -5  -1   4       63.77       66.23      2.03 o 
  -4  -1   4       27.80       33.66      1.03 o 
  -3  -1   4       18.09       21.73      0.86 o 
  -2  -1   4       92.32       95.56      1.22 o 
  -1  -1   4      309.15      350.91      5.23 o 
   0  -1   4       16.14       16.90      0.72 o 
   1  -1   4     2798.49     3082.64     31.34 o 
   2  -1   4     1895.59     1985.14     19.50 o 
   3  -1   4      302.05      331.79      4.40 o 
   4  -1   4       15.40       12.80      0.61 o 
   5  -1   4      714.53      752.13      8.66 o 
   6  -1   4      168.66      165.82      2.41 o 
   7  -1   4       77.74       91.38      2.08 o 
   8  -1   4      115.21      103.17      2.46 o 
   9  -1   4        6.37        7.07      2.11 o 
  10  -1   4       47.81       57.60      3.56 o 
  -7   0   4        7.50        8.68      1.52 o 
  -6   0   4      130.91      126.28      2.54 o 
  -5   0   4        7.36        6.76      1.33 o 
  -4   0   4       58.87       56.43      1.25 o 
  -3   0   4      224.92      228.40      3.43 o 
  -2   0   4       13.80       14.58      1.13 o 
  -1   0   4      590.22      597.81      9.59 o 
   0   0   4     2008.85     2086.55     18.95 o 
   1   0   4      545.62      592.52      4.63 o 
   2   0   4      331.29      389.27      4.00 o 
   3   0   4      705.12      671.78      9.44 o 
   4   0   4       88.96       91.61      1.26 o 
   5   0   4      184.86      181.07      1.79 o 
   6   0   4       96.73      100.25      1.77 o 
   7   0   4       84.95       87.63      2.05 o 
   8   0   4       17.17       19.68      1.60 o 
   9   0   4      190.69      222.72      5.50 o 
  10   0   4        8.14        8.63      2.74 o 
  -8   1   4       14.32       14.22      2.47 o 
  -7   1   4        0.26       -0.88      1.66 o 
  -6   1   4        4.81        3.97      1.50 o 
  -5   1   4       21.82       19.95      1.53 o 
  -4   1   4       63.35       64.88      1.65 o 
  -3   1   4       48.38       49.00      1.13 o 
  -2   1   4        1.79        0.82      0.42 o 
  -1   1   4       13.08       13.13      0.44 o 
   0   1   4      182.41      197.42      2.00 o 
   1   1   4      203.53      201.26      2.00 o 
   2   1   4      916.95      906.76      6.80 o 
   3   1   4        1.68        0.77      0.40 o 
   4   1   4      615.83      621.62      8.83 o 
   5   1   4      204.57      180.63      2.35 o 
   6   1   4      142.06      143.45      1.58 o 
   7   1   4        0.37        0.70      0.97 o 
   8   1   4       91.77       92.82      2.76 o 
   9   1   4        3.73        7.26      1.80 o 
  10   1   4        0.49       -0.45      2.38 o 
  -8   2   4        3.72        1.59      2.29 o 
  -7   2   4        0.15        0.16      1.56 o 
  -6   2   4        7.63        9.31      1.63 o 
  -5   2   4      310.16      306.83      3.39 o 
  -4   2   4        8.95       10.17      0.69 o 
  -3   2   4      387.91      409.32      5.00 o 
  -2   2   4      916.95      882.98     13.49 o 
  -1   2   4      228.71      238.21      3.01 o 
   0   2   4     1008.68      922.58      9.55 o 
   1   2   4      168.99      191.92      1.88 o 
   2   2   4       68.64       65.56      1.00 o 
   3   2   4      137.97      168.82      1.99 o 
   4   2   4      904.48      976.69     10.26 o 
   5   2   4      118.50      106.37      1.48 o 
   6   2   4       17.63       16.89      1.01 o 
   7   2   4       11.87       17.86      1.48 o 
   8   2   4       38.00       44.86      2.24 o 
   9   2   4       28.75       29.91      2.17 o 
  10   2   4        6.15        3.33      2.23 o 
  -8   3   4       69.89       59.51      3.28 o 
  -7   3   4       17.43       17.28      2.53 o 
  -6   3   4        0.13        0.25      1.55 o 
  -5   3   4      294.14      274.50      3.25 o 
  -4   3   4      372.09      381.79      3.76 o 
  -3   3   4       16.53       14.97      0.84 o 
  -2   3   4      300.88      304.52      4.78 o 
  -1   3   4       75.13       66.66      1.29 o 
   0   3   4       41.19       37.60      0.60 o 
   1   3   4     3463.66     3539.91     18.58 o 
   2   3   4      691.64      819.12      5.87 o 
   3   3   4      400.21      457.85      3.80 o 
   4   3   4      666.87      560.94      4.33 o 
   5   3   4      231.59      208.66      2.09 o 
   6   3   4      133.57      130.09      1.67 o 
   7   3   4      185.85      188.32      2.30 o 
   8   3   4       28.81       36.88      1.73 o 
   9   3   4        2.31        1.65      1.75 o 
  10   3   4       29.86       32.54      2.97 o 
  -7   4   4       59.50       53.10      2.53 o 
  -6   4   4        2.20        2.70      1.36 o 
  -5   4   4      216.73      217.48      3.66 o 
  -4   4   4      104.02      106.33      1.94 o 
  -3   4   4        6.50        7.12      0.85 o 
  -2   4   4      627.96      651.04     14.43 o 
  -1   4   4       35.81       41.70      0.88 o 
   0   4   4      106.98      122.14      2.36 o 
   1   4   4      466.03      455.93      4.76 o 
   2   4   4      536.76      629.78      7.86 o 
   3   4   4       84.37       97.93      1.90 o 
   4   4   4        5.84        7.19      0.80 o 
   5   4   4       74.48       73.06      1.25 o 
   6   4   4       10.35       12.63      1.01 o 
   7   4   4       20.35       20.48      1.27 o 
   8   4   4        6.47        5.80      1.65 o 
   9   4   4        0.43        0.45      1.62 o 
  -7   5   4        0.00       -0.33      1.74 o 
  -6   5   4       91.92       87.85      2.87 o 
  -5   5   4      152.90      149.54      2.48 o 
  -4   5   4        0.01        0.91      0.87 o 
  -3   5   4       22.92       16.68      1.30 o 
  -2   5   4        5.00        7.47      0.91 o 
  -1   5   4        0.16        0.25      0.72 o 
   0   5   4      265.21      269.69      3.91 o 
   1   5   4      601.64      591.76      4.42 o 
   2   5   4       99.34       91.27      1.28 o 
   3   5   4      218.16      215.59      2.93 o 
   4   5   4      533.41      507.79      6.38 o 
   5   5   4       64.93       60.74      1.47 o 
   6   5   4      594.17      567.61      4.37 o 
   7   5   4       17.89       17.57      1.31 o 
   8   5   4        2.76        3.51      1.38 o 
   9   5   4       54.09       53.78      2.46 o 
  -7   6   4        4.55        5.48      2.48 o 
  -6   6   4        1.45        1.01      1.64 o 
  -5   6   4        5.73        9.02      1.48 o 
  -4   6   4        0.74        0.69      1.18 o 
  -3   6   4       20.11       21.34      1.61 o 
  -2   6   4       60.96       62.24      1.34 o 
  -1   6   4       94.34      103.36      2.38 o 
   0   6   4      107.44      104.12      1.65 o 
   1   6   4       38.34       37.71      0.89 o 
   2   6   4       17.60       20.66      0.82 o 
   3   6   4      732.12      758.24      5.07 o 
   4   6   4      324.74      333.54      3.71 o 
   5   6   4      180.77      182.70      2.59 o 
   6   6   4       53.10       58.34      1.71 o 
   7   6   4       10.02       10.01      1.43 o 
   8   6   4        1.70        1.27      1.46 o 
  -6   7   4       32.88       30.43      2.38 o 
  -5   7   4       18.80       17.92      2.02 o 
  -4   7   4       18.87       16.48      1.87 o 
  -3   7   4      394.28      392.48      6.42 o 
  -2   7   4       83.81       84.04      2.61 o 
  -1   7   4        0.13       -0.06      0.79 o 
   0   7   4     1164.53     1126.09      8.49 o 
   1   7   4      165.72      160.14      1.59 o 
   2   7   4      177.72      180.01      2.14 o 
   3   7   4     1604.11     1566.04     13.79 o 
   4   7   4      853.31      899.11      6.40 o 
   5   7   4      142.79      141.41      2.89 o 
   6   7   4      155.57      153.07      3.17 o 
   7   7   4        6.57        4.42      1.50 o 
   8   7   4        0.02       -0.08      1.51 o 
  -6   8   4       19.69       19.52      2.19 o 
  -5   8   4        5.82        6.16      1.74 o 
  -4   8   4       34.03       30.62      2.19 o 
  -3   8   4       23.27       24.85      1.98 o 
  -2   8   4      136.60      132.17      2.98 o 
  -1   8   4       47.49       49.55      1.83 o 
   0   8   4      385.08      379.47      4.30 o 
   1   8   4        3.90        2.74      1.56 o 
   2   8   4       85.39       79.64      3.97 o 
   3   8   4       68.71       70.05      2.49 o 
   4   8   4       13.18       13.36      1.70 o 
   5   8   4      106.11      104.86      2.54 o 
   6   8   4      107.01      106.99      3.39 o 
   7   8   4        3.87        3.97      1.68 o 
  -5   9   4       21.91       16.52      2.90 o 
  -4   9   4       83.32       78.91      3.55 o 
  -3   9   4       71.96       82.58      3.54 o 
  -2   9   4        6.94        7.41      2.36 o 
  -1   9   4       19.82       19.48      1.99 o 
   0   9   4      118.35      117.64      2.99 o 
   1   9   4       18.07       20.88      1.86 o 
   2   9   4       45.19       45.73      2.39 o 
   3   9   4      101.38       96.85      4.38 o 
   4   9   4       96.59       98.34      2.72 o 
   5   9   4       45.78       42.61      2.27 o 
   6   9   4      102.85      117.13      3.90 o 
  -3  10   4        6.16        6.93      2.49 o 
  -2  10   4       53.65       51.64      2.61 o 
  -1  10   4       67.66       61.53      2.70 o 
   0  10   4       24.28       25.01      2.16 o 
   1  10   4       39.76       40.85      2.37 o 
   2  10   4       82.79       95.43      3.13 o 
   3  10   4       14.16       16.01      1.94 o 
   4  10   4      177.06      190.74      4.19 o 
   0  11   4       17.15       16.08      2.25 o 
   1  11   4       33.21       40.47      3.05 o 
  -1  -7   5        0.16        0.19      2.19 o 
   0  -7   5       18.46       16.57      2.50 o 
   1  -7   5       10.97       11.23      2.47 o 
   2  -7   5        6.21        7.49      1.92 o 
   3  -7   5      134.94      136.77      3.54 o 
   4  -7   5       79.73       87.11      2.97 o 
  -3  -6   5        0.08        0.27      1.64 o 
  -2  -6   5       62.91       69.28      2.23 o 
  -1  -6   5        0.14        0.40      1.42 o 
   0  -6   5        3.14        1.55      1.35 o 
   1  -6   5       70.47       72.85      2.06 o 
   2  -6   5       59.48       59.82      2.16 o 
   3  -6   5       36.14       35.36      1.70 o 
   4  -6   5       12.14       12.34      1.58 o 
   5  -6   5        4.27        4.81      1.37 o 
   6  -6   5       13.77       13.85      2.09 o 
  -4  -5   5       12.69       10.14      1.91 o 
  -3  -5   5        8.55       10.40      1.65 o 
  -2  -5   5       25.26       23.49      1.51 o 
  -1  -5   5        9.56        9.88      1.52 o 
   0  -5   5      173.39      171.81      3.09 o 
   1  -5   5        5.57        5.32      1.25 o 
   2  -5   5        0.18        0.17      1.26 o 
   3  -5   5      389.59      389.86      4.62 o 
   4  -5   5      117.13      118.35      2.10 o 
   5  -5   5       62.91       56.53      1.84 o 
   6  -5   5       42.24       45.30      2.08 o 
   7  -5   5        2.17        4.26      1.65 o 
  -5  -4   5       53.91       59.49      2.61 o 
  -4  -4   5       90.45       91.03      2.69 o 
  -3  -4   5      388.55      390.35      4.16 o 
  -2  -4   5      448.42      451.20      4.63 o 
  -1  -4   5      197.45      192.73      2.24 o 
   0  -4   5        0.75        0.29      0.66 o 
   1  -4   5       16.42       16.84      0.80 o 
   2  -4   5       37.57       36.37      0.98 o 
   3  -4   5       75.05       75.82      1.22 o 
   4  -4   5       21.53       16.46      0.91 o 
   5  -4   5       56.67       49.82      1.38 o 
   6  -4   5       65.28       59.99      1.67 o 
   7  -4   5       54.39       53.52      1.72 o 
   8  -4   5       99.94      100.82      2.73 o 
  -5  -3   5       74.04       68.80      2.94 o 
  -4  -3   5      138.72      156.15      2.68 o 
  -3  -3   5      542.10      561.44      8.88 o 
  -2  -3   5      403.30      392.79      5.46 o 
  -1  -3   5      314.08      318.15      2.28 o 
   0  -3   5        4.18        4.38      1.03 o 
   1  -3   5      241.27      240.12      3.31 o 
   2  -3   5      362.05      344.85      2.76 o 
   3  -3   5      241.21      230.73      2.53 o 
   4  -3   5       96.62       99.60      1.47 o 
   5  -3   5      156.01      152.64      2.21 o 
   6  -3   5      196.47      204.91      2.36 o 
   7  -3   5      104.33      100.09      2.89 o 
   8  -3   5       37.11       41.37      2.06 o 
   9  -3   5        5.04        3.45      1.63 o 
  -6  -2   5       20.74       17.59      1.81 o 
  -5  -2   5       11.78       11.20      1.60 o 
  -4  -2   5       43.64       40.50      1.59 o 
  -3  -2   5       28.70       27.62      1.04 o 
  -2  -2   5        0.63        0.20      0.59 o 
  -1  -2   5        4.97        5.21      0.47 o 
   0  -2   5        1.76        0.89      0.84 o 
   1  -2   5      120.38      118.60      1.51 o 
   2  -2   5      145.93      163.02      1.68 o 
   3  -2   5        1.31        2.17      0.45 o 
   4  -2   5        3.45        3.41      0.71 o 
   5  -2   5      392.22      417.89      4.37 o 
   6  -2   5        0.20        0.25      0.95 o 
   7  -2   5       75.74       68.64      2.02 o 
   8  -2   5        9.73       13.08      1.71 o 
   9  -2   5       51.68       45.28      2.10 o 
  -6  -1   5        1.02        0.79      1.47 o 
  -5  -1   5       15.98       19.59      1.76 o 
  -4  -1   5      158.26      161.10      3.44 o 
  -3  -1   5       44.38       49.58      1.32 o 
  -2  -1   5      299.37      283.11      2.64 o 
  -1  -1   5        6.98        5.13      0.43 o 
   0  -1   5        0.31       -0.15      0.71 o 
   1  -1   5      440.16      379.98      3.67 o 
   2  -1   5      377.88      359.22      2.96 o 
   3  -1   5       52.52       51.56      0.81 o 
   4  -1   5      218.12      215.69      2.87 o 
   5  -1   5       10.43       10.96      1.05 o 
   6  -1   5        1.68        2.14      0.32 o 
   7  -1   5      513.99      498.50      4.16 o 
   8  -1   5      185.59      188.49      3.59 o 
   9  -1   5       27.86       24.71      1.97 o 
  10  -1   5       89.62       82.74      3.09 o 
  -7   0   5       30.70       27.71      2.01 o 
  -6   0   5       12.02       14.05      1.60 o 
  -5   0   5       29.15       24.80      1.56 o 
  -4   0   5        9.71        9.62      1.01 o 
  -3   0   5      138.97      145.65      1.97 o 
  -2   0   5        0.18        0.26      0.64 o 
  -1   0   5      767.34      836.54      7.25 o 
   0   0   5     1128.90     1155.17      6.99 o 
   1   0   5      435.84      450.34      4.32 o 
   2   0   5      476.36      480.51      4.10 o 
   3   0   5      412.99      461.24      6.96 o 
   4   0   5      369.74      383.19      5.83 o 
   5   0   5      343.02      343.19      3.83 o 
   6   0   5      243.69      215.42      2.51 o 
   7   0   5       44.24       40.67      1.73 o 
   8   0   5       88.53       98.71      2.35 o 
   9   0   5      478.53      506.22      6.87 o 
  10   0   5       31.51       45.13      2.56 o 
  -7   1   5        2.15        3.93      1.79 o 
  -6   1   5        0.32        1.29      1.41 o 
  -5   1   5       87.36       90.92      2.09 o 
  -4   1   5       49.72       50.34      1.77 o 
  -3   1   5       22.29       17.47      0.88 o 
  -2   1   5     1141.94     1138.71     13.95 o 
  -1   1   5      433.61      468.89      4.59 o 
   0   1   5      174.13      185.77      2.48 o 
   1   1   5      488.54      500.17      4.28 o 
   2   1   5      641.59      698.23      9.55 o 
   3   1   5     1090.76     1090.15     12.47 o 
   4   1   5      319.75      286.22      3.98 o 
   5   1   5       49.00       56.68      1.26 o 
   6   1   5        4.28        4.69      1.14 o 
   7   1   5      181.78      198.76      2.57 o 
   8   1   5        0.69        1.76      1.41 o 
   9   1   5        2.08        0.89      1.98 o 
  10   1   5       13.19       13.39      2.05 o 
  -7   2   5       19.06       18.26      1.88 o 
  -6   2   5        1.41        1.64      1.54 o 
  -5   2   5        0.17        0.04      1.39 o 
  -4   2   5        0.01        0.78      1.20 o 
  -3   2   5        2.41        0.98      0.68 o 
  -2   2   5       69.68       64.18      1.27 o 
  -1   2   5       90.96       76.55      0.92 o 
   0   2   5      477.40      448.08      4.16 o 
   1   2   5      242.25      245.24      2.45 o 
   2   2   5      383.23      357.15      3.09 o 
   3   2   5      555.08      520.25      6.26 o 
   4   2   5      763.10      770.31     10.81 o 
   5   2   5       19.79       19.90      0.92 o 
   6   2   5      198.57      213.88      3.77 o 
   7   2   5        5.10        8.80      1.42 o 
   8   2   5       60.86       55.87      1.98 o 
   9   2   5      116.36      120.99      3.23 o 
  10   2   5       13.36        9.09      2.63 o 
  -7   3   5       33.42       37.76      2.29 o 
  -6   3   5       11.96       12.98      1.52 o 
  -5   3   5      402.39      393.13      3.98 o 
  -4   3   5       43.34       40.55      1.50 o 
  -3   3   5        6.51        8.48      0.95 o 
  -2   3   5      147.85      130.91      1.59 o 
  -1   3   5        3.69        2.97      0.61 o 
   0   3   5       40.56       40.63      0.97 o 
   1   3   5       21.26       28.68      0.72 o 
   2   3   5     1380.34     1460.89     10.37 o 
   3   3   5       57.47       45.43      0.81 o 
   4   3   5       24.37       28.03      0.77 o 
   5   3   5       29.73       31.23      1.01 o 
   6   3   5        1.93        2.50      1.13 o 
   7   3   5       15.28       14.79      1.37 o 
   8   3   5       29.48       21.92      1.59 o 
   9   3   5        2.28        1.98      1.81 o 
  10   3   5       20.86       27.93      2.97 o 
  -7   4   5       56.56       50.37      2.40 o 
  -6   4   5       57.82       62.11      2.30 o 
  -5   4   5        3.09        3.03      1.35 o 
  -4   4   5        5.19        4.65      1.23 o 
  -3   4   5       48.85       42.43      1.47 o 
  -2   4   5       19.18       20.06      0.82 o 
  -1   4   5     2239.82     2209.47     27.97 o 
   0   4   5        7.48       14.31      0.66 o 
   1   4   5        7.89        8.23      0.40 o 
   2   4   5      891.63      814.44      9.91 o 
   3   4   5      534.57      521.73      4.61 o 
   4   4   5       23.12       21.52      0.72 o 
   5   4   5      416.38      396.00      4.17 o 
   6   4   5        0.16        0.53      0.90 o 
   7   4   5       19.46       12.75      1.04 o 
   8   4   5      102.88      112.78      2.16 o 
   9   4   5       52.22       61.47      2.33 o 
  -7   5   5       45.54       47.76      2.66 o 
  -6   5   5       55.50       55.44      1.87 o 
  -5   5   5        0.29        1.04      1.27 o 
  -4   5   5      255.10      256.35      2.96 o 
  -3   5   5        9.78       12.95      1.09 o 
  -2   5   5      119.39      119.20      1.72 o 
  -1   5   5       39.47       43.08      1.02 o 
   0   5   5      311.82      346.96      3.72 o 
   1   5   5       87.63       86.72      1.77 o 
   2   5   5       30.52       33.63      0.84 o 
   3   5   5        5.99        4.68      0.67 o 
   4   5   5       54.96       53.92      1.31 o 
   5   5   5        0.01       -0.64      0.90 o 
   6   5   5       17.62       15.01      1.10 o 
   7   5   5       33.29       28.90      1.33 o 
   8   5   5       12.51        8.38      1.69 o 
   9   5   5       50.25       47.18      2.36 o 
  -6   6   5        0.39        0.67      1.49 o 
  -5   6   5        1.66        3.72      1.52 o 
  -4   6   5       13.68       13.24      1.51 o 
  -3   6   5       37.25       41.82      1.62 o 
  -2   6   5      241.84      231.64      3.07 o 
  -1   6   5      445.08      439.55      3.54 o 
   0   6   5       41.34       37.81      0.99 o 
   1   6   5      249.12      242.58      1.92 o 
   2   6   5      342.66      353.42      2.39 o 
   3   6   5        0.06        0.16      0.80 o 
   4   6   5      903.18      897.69      6.27 o 
   5   6   5        0.11        0.15      1.05 o 
   6   6   5       71.92       69.31      2.12 o 
   7   6   5       28.54       29.99      1.37 o 
   8   6   5       52.95       61.67      2.60 o 
  -6   7   5        0.21        0.82      1.92 o 
  -5   7   5        1.16        1.90      1.91 o 
  -4   7   5       14.93       12.75      1.71 o 
  -3   7   5       15.66       14.59      1.61 o 
  -2   7   5        0.07        0.92      1.27 o 
  -1   7   5      174.37      168.79      2.36 o 
   0   7   5      109.03      100.72      1.64 o 
   1   7   5      753.80      750.53      8.16 o 
   2   7   5      320.26      324.95      2.32 o 
   3   7   5      114.63      111.73      1.90 o 
   4   7   5        1.22        1.28      0.87 o 
   5   7   5        8.22        9.31      1.27 o 
   6   7   5       43.44       45.12      1.53 o 
   7   7   5       35.44       36.94      1.74 o 
   8   7   5       47.36       43.19      2.51 o 
  -5   8   5      153.14      155.19      3.77 o 
  -4   8   5       89.89       90.29      3.70 o 
  -3   8   5        0.11        0.52      1.75 o 
  -2   8   5      459.70      448.35      5.56 o 
  -1   8   5        5.39        5.71      1.42 o 
   0   8   5      422.99      439.98      4.83 o 
   1   8   5      786.62      796.63      8.44 o 
   2   8   5      546.77      571.55      6.69 o 
   3   8   5       15.84       17.31      1.54 o 
   4   8   5      200.08      199.70      3.11 o 
   5   8   5        5.65        5.46      1.46 o 
   6   8   5       22.30       24.00      2.46 o 
   7   8   5       94.51      100.28      3.03 o 
  -4   9   5       74.57       74.82      3.64 o 
  -3   9   5       17.04       15.22      2.77 o 
  -2   9   5      111.15      108.87      3.09 o 
  -1   9   5       14.85       14.38      1.54 o 
   0   9   5        0.43        0.36      1.42 o 
   1   9   5      129.10      134.67      3.14 o 
   2   9   5        0.70        0.77      1.54 o 
   3   9   5       51.41       55.16      2.36 o 
   4   9   5       41.45       43.17      2.10 o 
   5   9   5       19.60       25.60      1.94 o 
   6   9   5       18.89       20.17      2.28 o 
  -3  10   5        0.03        0.28      2.43 o 
  -2  10   5       15.88       15.86      2.04 o 
  -1  10   5        3.24        3.31      1.84 o 
   0  10   5        9.15       11.53      1.85 o 
   1  10   5       79.78       74.59      2.71 o 
   2  10   5        1.76        3.06      1.77 o 
   3  10   5       43.62       38.75      2.40 o 
   4  10   5      203.52      211.06      4.03 o 
  -1  -6   6       52.97       52.61      1.91 o 
   0  -6   6       38.48       39.61      1.77 o 
   1  -6   6      146.55      139.58      2.94 o 
   2  -6   6      186.10      194.38      5.44 o 
   3  -6   6       12.17       15.15      1.48 o 
   4  -6   6       87.95       82.73      2.58 o 
   5  -6   6       17.30       20.69      1.83 o 
  -2  -5   6        0.58        1.14      1.59 o 
  -1  -5   6       13.04       12.26      1.40 o 
   0  -5   6      146.74      142.79      3.67 o 
   1  -5   6       25.32       25.57      1.48 o 
   2  -5   6        8.66        8.29      1.28 o 
   3  -5   6       21.53       18.90      1.23 o 
   4  -5   6        3.32        2.97      1.12 o 
   5  -5   6        3.66        1.92      1.27 o 
   6  -5   6        1.68        2.07      1.54 o 
   7  -5   6      140.06      139.88      3.62 o 
  -3  -4   6        1.62        2.27      1.46 o 
  -2  -4   6      228.85      228.38      2.64 o 
  -1  -4   6        0.40        0.21      1.13 o 
   0  -4   6        2.53        2.53      1.07 o 
   1  -4   6      382.71      369.42      6.74 o 
   2  -4   6       52.13       52.60      1.62 o 
   3  -4   6      123.25      104.60      1.97 o 
   4  -4   6       13.22       15.63      1.24 o 
   5  -4   6        0.49        0.49      1.38 o 
   6  -4   6        0.44       -0.07      1.64 o 
   7  -4   6       37.19       36.29      2.63 o 
   8  -4   6       23.31       29.91      2.08 o 
  -4  -3   6      177.82      191.25      6.44 o 
  -3  -3   6       23.22       22.07      1.67 o 
  -2  -3   6       14.65       12.67      1.29 o 
  -1  -3   6       33.54       32.76      1.32 o 
   0  -3   6        4.53        4.35      1.04 o 
   1  -3   6       78.55       77.96      1.57 o 
   2  -3   6       58.34       57.93      1.44 o 
   3  -3   6       14.75       15.70      1.20 o 
   4  -3   6      292.56      256.96      2.74 o 
   5  -3   6      175.07      165.74      1.97 o 
   6  -3   6      185.22      177.85      2.47 o 
   7  -3   6        0.15        0.44      1.16 o 
   8  -3   6       19.24       15.11      1.68 o 
  -5  -2   6      128.51      138.48      3.35 o 
  -4  -2   6      197.27      193.95      3.46 o 
  -3  -2   6      152.66      159.13      2.85 o 
  -2  -2   6        8.28        7.81      1.03 o 
  -1  -2   6      138.48      133.98      1.89 o 
   0  -2   6      238.08      237.19      2.19 o 
   1  -2   6      183.29      172.27      1.89 o 
   2  -2   6       32.64       33.14      1.12 o 
   3  -2   6       89.86       75.51      1.84 o 
   4  -2   6      146.14      149.53      2.56 o 
   5  -2   6      254.30      224.80      2.81 o 
   6  -2   6       29.56       26.97      1.23 o 
   7  -2   6        0.00        0.10      1.35 o 
   8  -2   6       32.76       35.50      1.79 o 
   9  -2   6        0.67       -0.25      1.59 o 
  -5  -1   6        1.43        1.61      1.59 o 
  -4  -1   6        0.02        1.84      1.46 o 
  -3  -1   6        9.15        7.05      0.96 o 
  -2  -1   6        2.20        0.66      0.64 o 
  -1  -1   6        0.51        0.24      0.65 o 
   0  -1   6      324.88      324.24      2.57 o 
   1  -1   6       23.77       25.47      0.93 o 
   2  -1   6        6.17        6.31      0.91 o 
   3  -1   6      451.22      443.85      3.97 o 
   4  -1   6       18.70       21.02      0.79 o 
   5  -1   6      101.90       87.54      1.49 o 
   6  -1   6        2.18        1.90      1.02 o 
   7  -1   6       47.36       46.80      1.83 o 
   8  -1   6       34.22       34.92      1.83 o 
   9  -1   6      169.01      187.54      3.41 o 
  -6   0   6       30.72       34.46      1.83 o 
  -5   0   6       39.46       38.91      1.75 o 
  -4   0   6       95.25       91.36      3.55 o 
  -3   0   6        1.94        3.79      0.70 o 
  -2   0   6        6.42        7.20      0.66 o 
  -1   0   6      124.30      119.11      1.64 o 
   0   0   6       39.45       31.49      0.78 o 
   1   0   6       43.90       44.33      0.81 o 
   2   0   6      155.41      148.01      1.74 o 
   3   0   6       52.36       52.20      0.74 o 
   4   0   6        4.50        3.33      0.59 o 
   5   0   6      501.57      479.82      4.95 o 
   6   0   6      470.86      455.36      3.56 o 
   7   0   6      214.30      219.18      3.20 o 
   8   0   6       76.64       74.42      2.18 o 
   9   0   6       43.10       48.11      2.02 o 
  -6   1   6       12.03       11.00      1.51 o 
  -5   1   6       12.45       13.79      1.49 o 
  -4   1   6       79.47       83.23      1.88 o 
  -3   1   6      160.00      165.96      3.33 o 
  -2   1   6      486.12      491.87      6.78 o 
  -1   1   6      243.74      251.09      2.97 o 
   0   1   6      246.93      234.03      2.87 o 
   1   1   6      125.36      139.15      1.75 o 
   2   1   6      160.47      159.99      2.29 o 
   3   1   6      351.32      339.46      5.65 o 
   4   1   6      185.95      182.63      2.64 o 
   5   1   6      283.75      277.38      3.21 o 
   6   1   6      203.77      201.20      3.01 o 
   7   1   6     1000.81     1004.98      9.11 o 
   8   1   6       98.94      112.78      2.27 o 
   9   1   6       12.93        8.91      1.62 o 
  10   1   6       40.67       38.44      2.59 o 
  -6   2   6       25.27       27.09      1.61 o 
  -5   2   6        6.43        5.94      1.37 o 
  -4   2   6      143.18      146.74      2.36 o 
  -3   2   6       22.31       21.38      1.17 o 
  -2   2   6       57.05       54.71      1.25 o 
  -1   2   6      151.89      161.24      1.59 o 
   0   2   6      232.43      232.21      2.11 o 
   1   2   6      370.75      356.17      3.76 o 
   2   2   6      535.37      496.62      4.52 o 
   3   2   6       89.77       89.14      1.50 o 
   4   2   6        5.48        6.70      0.56 o 
   5   2   6      144.86      162.79      2.78 o 
   6   2   6       85.62       83.78      1.87 o 
   7   2   6        4.77        3.95      1.33 o 
   8   2   6       15.01       18.50      1.63 o 
   9   2   6       16.10       23.23      2.01 o 
  10   2   6        3.19        5.77      2.02 o 
  -6   3   6        7.93        6.43      1.33 o 
  -5   3   6       13.95       12.75      1.49 o 
  -4   3   6        0.02        0.24      1.27 o 
  -3   3   6       85.06       84.17      1.77 o 
  -2   3   6      151.24      148.85      2.05 o 
  -1   3   6      152.75      158.55      2.75 o 
   0   3   6       81.49       79.55      1.50 o 
   1   3   6      103.98       90.53      1.54 o 
   2   3   6      700.38      680.06      5.19 o 
   3   3   6        0.98        1.38      0.40 o 
   4   3   6      157.54      188.43      2.39 o 
   5   3   6       91.43       87.77      1.56 o 
   6   3   6      225.69      212.13      2.95 o 
   7   3   6      441.65      394.17      3.78 o 
   8   3   6        0.07       -0.09      1.45 o 
   9   3   6        7.82        9.34      1.64 o 
  -6   4   6        2.62        1.61      1.38 o 
  -5   4   6       34.75       31.34      1.71 o 
  -4   4   6        5.67        6.50      1.34 o 
  -3   4   6        5.38        6.40      1.19 o 
  -2   4   6       71.62       69.56      1.39 o 
  -1   4   6      111.59      128.44      2.30 o 
   0   4   6      248.77      261.04      3.07 o 
   1   4   6        6.94        6.98      0.74 o 
   2   4   6      143.87      162.95      1.55 o 
   3   4   6       28.87       34.04      0.65 o 
   4   4   6       29.76       29.60      0.84 o 
   5   4   6       15.08       16.98      1.04 o 
   6   4   6        0.49        0.16      1.26 o 
   7   4   6        7.47        5.77      1.30 o 
   8   4   6       99.37       92.39      2.18 o 
   9   4   6      118.18      113.31      2.62 o 
  -6   5   6        7.29        6.74      1.64 o 
  -5   5   6        9.46        9.10      1.43 o 
  -4   5   6       82.37       76.40      1.99 o 
  -3   5   6      530.70      505.46      5.74 o 
  -2   5   6        0.50        1.87      0.95 o 
  -1   5   6       83.75       88.49      1.67 o 
   0   5   6      123.23      112.75      1.52 o 
   1   5   6      264.19      255.50      2.02 o 
   2   5   6       12.06       10.77      0.54 o 
   3   5   6      422.71      408.18      3.67 o 
   4   5   6       93.64       80.62      1.30 o 
   5   5   6        2.20        3.61      0.82 o 
   6   5   6      403.99      409.02      5.33 o 
   7   5   6      157.91      152.58      2.58 o 
   8   5   6       34.91       30.94      2.20 o 
   9   5   6       56.84       56.74      3.12 o 
  -5   6   6        4.49        6.05      1.56 o 
  -4   6   6        1.05        2.99      1.32 o 
  -3   6   6        3.19        2.04      1.09 o 
  -2   6   6       13.64       17.43      1.36 o 
  -1   6   6       41.60       39.81      1.36 o 
   0   6   6       10.40       11.02      0.88 o 
   1   6   6       13.98       12.86      0.81 o 
   2   6   6       12.60       13.22      0.82 o 
   3   6   6        2.91        3.76      0.79 o 
   4   6   6        3.18        3.61      0.83 o 
   5   6   6       16.93       16.67      1.09 o 
   6   6   6       79.06       74.85      1.58 o 
   7   6   6        6.72        6.39      1.32 o 
   8   6   6        3.61        4.11      1.51 o 
  -5   7   6       25.91       28.39      1.92 o 
  -4   7   6       23.91       21.04      1.64 o 
  -3   7   6       44.55       49.92      1.58 o 
  -2   7   6       33.21       35.06      1.44 o 
  -1   7   6       59.47       56.87      1.72 o 
   0   7   6      353.79      356.26      4.38 o 
   1   7   6       27.30       22.60      1.03 o 
   2   7   6      654.72      645.79      4.67 o 
   3   7   6       13.49       12.92      0.95 o 
   4   7   6      195.06      196.81      2.93 o 
   5   7   6      112.93      113.25      1.64 o 
   6   7   6       50.57       48.67      2.45 o 
   7   7   6        2.56        3.78      1.24 o 
   8   7   6       25.88       29.17      2.24 o 
  -4   8   6        3.01        1.37      1.71 o 
  -3   8   6       40.16       40.93      2.10 o 
  -2   8   6       93.91       85.21      2.38 o 
  -1   8   6      184.12      191.67      2.94 o 
   0   8   6      147.33      149.58      2.78 o 
   1   8   6        1.00        1.00      1.21 o 
   2   8   6       11.70       11.80      1.52 o 
   3   8   6       52.90       50.28      2.01 o 
   4   8   6       84.47       90.31      2.28 o 
   5   8   6      172.37      186.74      3.43 o 
   6   8   6       15.12       13.33      1.26 o 
   7   8   6       53.73       56.67      3.57 o 
  -3   9   6        8.29       10.09      1.93 o 
  -2   9   6      236.48      239.12      5.69 o 
  -1   9   6      413.44      434.81      6.37 o 
   0   9   6       70.67       78.32      2.26 o 
   1   9   6        2.53        0.82      1.52 o 
   2   9   6      205.45      213.95      4.10 o 
   3   9   6        0.30       -0.48      1.59 o 
   4   9   6        2.55        2.60      1.72 o 
   5   9   6       84.37       89.20      3.49 o 
   6   9   6       13.92       21.64      2.15 o 
  -2  10   6        0.53       -0.39      2.49 o 
  -1  10   6      130.29      141.67      4.38 o 
   0  10   6       14.65       13.59      2.35 o 
   1  10   6       31.31       38.11      2.92 o 
   2  10   6       49.98       51.56      2.76 o 
   3  10   6       59.08       71.13      3.45 o 
   4  10   6       88.85       99.63      3.15 o 
   0  -5   7       69.63       74.00      2.04 o 
   1  -5   7       19.84       24.87      1.65 o 
   2  -5   7       54.79       53.27      2.04 o 
   3  -5   7       35.13       40.44      2.13 o 
   4  -5   7        1.06        2.36      1.60 o 
   5  -5   7       57.87       62.28      2.75 o 
  -2  -4   7       39.36       37.38      2.16 o 
  -1  -4   7        1.86        1.92      1.26 o 
   0  -4   7       58.49       59.31      1.82 o 
   1  -4   7       14.79       14.24      1.37 o 
   2  -4   7        8.87        8.96      1.26 o 
   3  -4   7        5.47        6.39      1.22 o 
   4  -4   7       54.47       45.62      1.97 o 
   5  -4   7      202.14      208.33      3.56 o 
   6  -4   7       25.58       25.90      2.08 o 
   7  -4   7       12.62       14.56      2.04 o 
  -3  -3   7        0.48        0.69      2.10 o 
  -2  -3   7       23.94       25.01      1.70 o 
  -1  -3   7      155.12      153.97      2.69 o 
   0  -3   7       72.55       75.85      2.17 o 
   1  -3   7       62.24       56.13      2.08 o 
   2  -3   7       26.36       30.81      1.77 o 
   3  -3   7        7.08        7.13      1.06 o 
   4  -3   7       16.69       22.28      2.18 o 
   5  -3   7      208.11      181.25      3.35 o 
   6  -3   7       13.91       14.49      2.11 o 
   7  -3   7      106.33      107.08      3.31 o 
   8  -3   7       30.13       30.71      2.20 o 
  -4  -2   7        0.11        1.26      1.75 o 
  -3  -2   7        3.12        2.58      1.36 o 
  -2  -2   7        0.46       -1.12      1.50 o 
  -1  -2   7        7.43        8.57      1.12 o 
   0  -2   7        4.83        5.28      1.05 o 
   1  -2   7       34.55       33.33      1.32 o 
   2  -2   7      501.24      486.03      4.75 o 
   3  -2   7       66.58       52.44      1.80 o 
   4  -2   7      161.17      159.73      3.62 o 
   5  -2   7       17.95       22.89      1.26 o 
   6  -2   7        2.29        1.72      1.67 o 
   7  -2   7       16.27       15.62      1.84 o 
   8  -2   7       47.14       53.70      2.44 o 
  -4  -1   7       20.80       20.40      1.82 o 
  -3  -1   7        0.37        0.33      1.20 o 
  -2  -1   7       73.49       78.01      2.11 o 
  -1  -1   7      207.84      205.06      3.48 o 
   0  -1   7       18.14       16.74      1.08 o 
   1  -1   7      224.70      220.98      2.14 o 
   2  -1   7       63.82       64.26      1.36 o 
   3  -1   7      576.59      540.23      3.89 o 
   4  -1   7       50.68       38.66      2.49 o 
   5  -1   7        1.45        2.38      0.83 o 
   6  -1   7       94.92       96.69      1.86 o 
   7  -1   7       22.26       18.55      1.50 o 
   8  -1   7       29.44       31.81      2.23 o 
   9  -1   7       11.62       10.75      1.63 o 
  -5   0   7        0.10        0.39      1.66 o 
  -4   0   7        0.10        0.05      1.51 o 
  -3   0   7        0.65        0.82      1.03 o 
  -2   0   7      113.41      105.61      1.64 o 
  -1   0   7        0.06        0.11      1.00 o 
   0   0   7        8.87       11.71      1.12 o 
   1   0   7      434.39      450.90      4.97 o 
   2   0   7       13.02       12.94      0.68 o 
   3   0   7      223.13      203.26      1.85 o 
   4   0   7       70.86       65.52      1.47 o 
   5   0   7        9.07       10.45      0.94 o 
   6   0   7        4.16        3.34      1.07 o 
   7   0   7      512.96      548.55      6.86 o 
   8   0   7        1.47        0.82      1.36 o 
   9   0   7       17.41       17.37      1.73 o 
  -5   1   7        3.80        4.60      1.62 o 
  -4   1   7       18.25       20.57      1.64 o 
  -3   1   7       69.70       66.34      1.43 o 
  -2   1   7       16.26       17.60      0.83 o 
  -1   1   7       22.01       21.26      0.78 o 
   0   1   7      216.10      216.78      2.38 o 
   1   1   7       51.68       47.85      1.14 o 
   2   1   7       27.01       33.01      0.76 o 
   3   1   7      116.68      115.15      2.21 o 
   4   1   7     1212.18     1204.81      7.91 o 
   5   1   7      340.06      359.59      5.15 o 
   6   1   7       55.86       65.04      1.70 o 
   7   1   7       45.56       44.78      1.49 o 
   8   1   7       60.03       60.51      2.14 o 
   9   1   7       66.06       76.80      2.63 o 
  -5   2   7       38.79       34.87      1.71 o 
  -4   2   7       48.15       44.50      1.66 o 
  -3   2   7       57.53       54.96      1.88 o 
  -2   2   7      132.11      131.45      1.95 o 
  -1   2   7        6.56        4.45      0.58 o 
   0   2   7      200.49      204.88      1.78 o 
   1   2   7      351.57      360.08      3.26 o 
   2   2   7      280.04      295.21      3.83 o 
   3   2   7      991.75      999.91      7.45 o 
   4   2   7       96.43       96.41      1.50 o 
   5   2   7     1705.33     1591.26     12.76 o 
   6   2   7      127.13      120.88      2.87 o 
   7   2   7        9.73        8.19      1.38 o 
   8   2   7       56.70       55.52      1.87 o 
   9   2   7        0.42       -0.27      1.48 o 
  -5   3   7        0.01        0.83      1.41 o 
  -4   3   7       63.21       62.19      1.89 o 
  -3   3   7      117.61      133.09      2.20 o 
  -2   3   7       14.85       14.09      1.13 o 
  -1   3   7       26.76       29.20      0.95 o 
   0   3   7      186.88      190.29      1.95 o 
   1   3   7       37.22       33.55      1.26 o 
   2   3   7        5.40        5.86      0.97 o 
   3   3   7        0.24        0.34      0.94 o 
   4   3   7      264.88      268.57      4.13 o 
   5   3   7        0.35       -0.25      1.13 o 
   6   3   7        6.79        6.52      1.28 o 
   7   3   7        0.16       -0.63      1.30 o 
   8   3   7        0.05        0.60      1.49 o 
   9   3   7        1.92        2.33      1.52 o 
  -5   4   7        2.31        3.00      1.59 o 
  -4   4   7       67.69       70.09      2.01 o 
  -3   4   7      164.87      167.48      3.07 o 
  -2   4   7        9.18        8.25      1.08 o 
  -1   4   7       28.03       26.28      1.04 o 
   0   4   7      255.91      251.13      3.98 o 
   1   4   7       81.09       79.40      1.19 o 
   2   4   7      293.63      318.02      3.55 o 
   3   4   7       76.31       62.13      1.52 o 
   4   4   7      460.76      455.67      4.10 o 
   5   4   7      372.15      315.85      3.48 o 
   6   4   7        0.65        0.83      1.21 o 
   7   4   7        9.80        7.21      1.54 o 
   8   4   7        1.42        4.19      1.67 o 
   9   4   7       51.64       58.92      2.20 o 
  -5   5   7        1.82        1.01      1.66 o 
  -4   5   7       46.17       43.80      2.06 o 
  -3   5   7       18.25       20.63      1.37 o 
  -2   5   7       29.29       36.72      1.37 o 
  -1   5   7       25.13       19.84      1.34 o 
   0   5   7       51.65       53.74      1.37 o 
   1   5   7       32.28       29.84      1.09 o 
   2   5   7        0.18        0.82      0.78 o 
   3   5   7       40.64       42.21      1.17 o 
   4   5   7       23.90       23.15      0.91 o 
   5   5   7       45.57       36.14      2.23 o 
   6   5   7       52.03       34.86      2.55 o 
   7   5   7      224.25      215.58      3.90 o 
   8   5   7        0.51        1.92      1.40 o 
   9   5   7        7.84        4.35      1.92 o 
  -5   6   7       96.34       91.73      2.66 o 
  -4   6   7        6.17        8.40      1.68 o 
  -3   6   7       30.20       28.38      1.86 o 
  -2   6   7       62.36       63.12      2.00 o 
  -1   6   7       44.91       46.37      1.44 o 
   0   6   7       18.19       18.27      1.18 o 
   1   6   7      201.08      200.15      2.19 o 
   2   6   7      100.77       90.92      1.62 o 
   3   6   7        2.00        0.61      0.65 o 
   4   6   7      244.49      252.44      3.78 o 
   5   6   7      165.63      143.02      2.31 o 
   6   6   7       12.26        9.79      1.51 o 
   7   6   7       68.83       62.36      2.26 o 
   8   6   7       42.23       48.23      2.20 o 
  -4   7   7        6.87        4.78      1.68 o 
  -3   7   7        9.19       10.72      1.73 o 
  -2   7   7        1.82        3.07      1.18 o 
  -1   7   7        5.89        6.30      1.13 o 
   0   7   7       91.28       88.05      1.75 o 
   1   7   7        6.52        5.06      1.03 o 
   2   7   7        0.00        0.16      0.89 o 
   3   7   7       58.28       64.03      1.51 o 
   4   7   7       55.30       67.30      1.81 o 
   5   7   7        7.74        6.72      0.92 o 
   6   7   7        1.34        2.27      1.14 o 
   7   7   7       38.62       33.98      1.95 o 
  -3   8   7       27.43       28.61      1.89 o 
  -2   8   7      122.46      125.15      2.33 o 
  -1   8   7        8.13       10.71      1.31 o 
   0   8   7       87.18       91.64      3.12 o 
   1   8   7        8.02        6.73      1.51 o 
   2   8   7      252.86      244.45      4.81 o 
   3   8   7       68.34       73.95      2.53 o 
   4   8   7       49.42       42.41      2.21 o 
   5   8   7        2.65        0.43      1.39 o 
   6   8   7       36.06       35.93      2.20 o 
   7   8   7       53.76       54.18      4.56 o 
  -2   9   7       52.73       56.72      2.45 o 
  -1   9   7        0.50        1.26      1.76 o 
   0   9   7       30.92       29.28      2.74 o 
   1   9   7        0.29        0.91      1.73 o 
   2   9   7      115.03      123.96      6.05 o 
   3   9   7      121.80      142.76      3.92 o 
   4   9   7        0.49        0.19      2.03 o 
   5   9   7       20.49       23.82      1.91 o 
   0  10   7       51.40       53.73      3.15 o 
   1  10   7       11.10        9.64      2.20 o 
   2  10   7        3.35        3.97      2.15 o 
   3  10   7      125.50      131.50      5.22 o 
   1  -4   8       22.63       29.15      1.82 o 
   2  -4   8        1.01        1.90      1.71 o 
   3  -4   8       60.47       57.44      3.46 o 
   4  -4   8      130.17      130.68      3.29 o 
   5  -4   8        6.16        4.25      1.42 o 
  -1  -3   8        0.63        0.45      1.67 o 
   0  -3   8       59.34       59.83      2.02 o 
   1  -3   8       25.79       27.88      1.69 o 
   2  -3   8       48.32       42.70      1.87 o 
   3  -3   8      174.18      173.85      3.22 o 
   4  -3   8        4.44        4.05      1.37 o 
   5  -3   8        6.76        7.08      1.55 o 
   6  -3   8       43.05       39.24      2.19 o 
  -2  -2   8        2.91        4.03      1.76 o 
  -1  -2   8       37.38       38.21      1.77 o 
   0  -2   8        0.31        0.22      1.23 o 
   1  -2   8        7.22        7.79      1.25 o 
   2  -2   8        3.98        9.29      1.29 o 
   3  -2   8      230.45      196.12      2.80 o 
   4  -2   8       20.05       17.57      1.49 o 
   5  -2   8       62.61       67.27      2.42 o 
   6  -2   8       19.81       19.09      2.08 o 
   7  -2   8        0.00       -0.04      1.92 o 
  -3  -1   8       11.86       10.17      2.37 o 
  -2  -1   8        0.99        0.48      1.44 o 
  -1  -1   8       85.48       82.53      2.34 o 
   0  -1   8      206.48      200.00      3.52 o 
   1  -1   8       87.65       77.82      1.79 o 
   2  -1   8       52.95       49.79      1.59 o 
   3  -1   8        5.72        8.60      1.28 o 
   4  -1   8        5.89        5.26      1.21 o 
   5  -1   8       26.58       32.34      1.82 o 
   6  -1   8      122.34      129.82      3.98 o 
   7  -1   8        1.48        1.28      1.83 o 
   8  -1   8       50.18       53.04      2.90 o 
  -3   0   8       41.85       48.24      2.94 o 
  -2   0   8       11.88       12.59      1.63 o 
  -1   0   8       79.37       88.48      1.86 o 
   0   0   8       12.18       15.11      1.40 o 
   1   0   8      176.50      165.93      2.54 o 
   2   0   8        9.72        8.62      1.36 o 
   3   0   8       13.98       15.46      1.21 o 
   4   0   8       75.92       71.31      2.17 o 
   5   0   8       12.47       12.08      1.61 o 
   6   0   8       72.93       77.40      2.27 o 
   7   0   8       74.15       72.08      2.70 o 
   8   0   8        0.83        2.66      1.86 o 
  -4   1   8       12.57       14.81      2.27 o 
  -3   1   8        5.37        4.79      1.85 o 
  -2   1   8        1.75        2.12      1.53 o 
  -1   1   8      135.08      137.58      2.35 o 
   0   1   8       37.87       37.58      1.65 o 
   1   1   8       89.39       85.80      2.05 o 
   2   1   8       32.97       31.84      1.68 o 
   3   1   8       54.37       49.91      1.78 o 
   4   1   8       16.85       15.15      1.63 o 
   5   1   8      822.55      814.27      6.33 o 
   6   1   8        1.47        1.34      1.49 o 
   7   1   8       31.86       29.43      2.50 o 
   8   1   8       49.70       53.55      2.14 o 
   9   1   8        0.03        1.09      1.76 o 
  -4   2   8        0.31        2.81      2.43 o 
  -3   2   8        2.69        4.17      2.37 o 
  -2   2   8       28.85       22.83      2.41 o 
  -1   2   8        8.90       10.93      1.35 o 
   0   2   8       12.99       13.35      1.01 o 
   1   2   8        0.39        1.38      0.82 o 
   2   2   8      709.45      689.12      5.40 o 
   3   2   8      330.54      342.55      4.34 o 
   4   2   8       18.61       13.83      1.57 o 
   5   2   8       73.54       65.73      2.81 o 
   6   2   8       22.95       20.61      1.73 o 
   7   2   8       38.60       48.43      2.03 o 
   8   2   8       22.52       20.71      1.77 o 
   9   2   8       39.13       39.07      2.26 o 
  -4   3   8       11.24       13.77      2.56 o 
  -3   3   8        1.44        3.22      1.42 o 
  -2   3   8       53.01       48.53      2.59 o 
  -1   3   8      167.12      171.10      2.90 o 
   0   3   8      105.95      107.09      2.16 o 
   1   3   8      860.47      870.03      7.53 o 
   2   3   8       74.53       76.31      1.53 o 
   3   3   8      973.47      920.79      9.48 o 
   4   3   8      198.77      179.62      3.06 o 
   5   3   8        8.23        6.16      1.52 o 
   6   3   8      104.91      111.51      2.69 o 
   7   3   8        5.35        7.72      1.98 o 
   8   3   8        0.06       -0.72      2.12 o 
   9   3   8       50.40       51.04      2.54 o 
  -4   4   8       21.45       22.25      1.85 o 
  -3   4   8       19.44       20.19      1.70 o 
  -2   4   8       74.45       78.45      3.21 o 
  -1   4   8       14.47       14.91      1.37 o 
   0   4   8       14.44       17.26      1.39 o 
   1   4   8        9.71       11.11      1.21 o 
   2   4   8      239.05      249.74      2.72 o 
   3   4   8       25.65       27.60      1.30 o 
   4   4   8        4.20        4.37      1.33 o 
   5   4   8       13.56        9.77      1.40 o 
   6   4   8        9.63       12.98      1.82 o 
   7   4   8       96.49       90.11      3.63 o 
   8   4   8       28.83       21.80      2.40 o 
  -4   5   8        0.91        0.37      1.59 o 
  -3   5   8        5.65        6.64      1.52 o 
  -2   5   8       45.14       48.62      1.92 o 
  -1   5   8       23.69       18.42      1.54 o 
   0   5   8      226.73      226.66      2.95 o 
   1   5   8      167.37      167.78      2.59 o 
   2   5   8      170.75      167.52      2.40 o 
   3   5   8      240.26      227.27      2.57 o 
   4   5   8       23.71       28.93      1.35 o 
   5   5   8        3.80        2.16      1.19 o 
   6   5   8       30.86       29.52      1.74 o 
   7   5   8       19.13       19.91      2.05 o 
   8   5   8       21.25       21.87      2.38 o 
  -4   6   8        0.01       -0.30      1.69 o 
  -3   6   8        1.63        0.98      1.53 o 
  -2   6   8       49.69       51.57      2.04 o 
  -1   6   8        0.21        0.21      1.41 o 
   0   6   8        0.00       -0.29      1.24 o 
   1   6   8       97.80       98.79      2.03 o 
   2   6   8        1.75        2.56      1.25 o 
   3   6   8      135.50      133.73      2.41 o 
   4   6   8       77.82       69.92      1.91 o 
   5   6   8      311.51      286.06      4.68 o 
   6   6   8       40.35       47.85      1.90 o 
   7   6   8        7.49        6.10      1.71 o 
   8   6   8      166.80      163.26      3.94 o 
  -3   7   8       14.31       17.18      1.86 o 
  -2   7   8        1.69        2.73      1.57 o 
  -1   7   8       49.46       50.50      1.78 o 
   0   7   8      180.91      189.52      2.85 o 
   1   7   8        4.05        2.60      1.25 o 
   2   7   8      227.56      224.49      2.83 o 
   3   7   8      152.98      135.23      2.35 o 
   4   7   8       47.96       42.51      1.66 o 
   5   7   8       98.67       91.02      2.14 o 
   6   7   8       31.78       34.95      1.79 o 
   7   7   8        7.54        6.67      1.73 o 
  -2   8   8       26.99       23.59      1.85 o 
  -1   8   8        1.98        1.67      1.32 o 
   0   8   8       18.41       21.69      1.59 o 
   1   8   8       26.59       26.66      2.32 o 
   2   8   8       83.69      100.77      3.09 o 
   3   8   8        0.97        1.82      2.30 o 
   4   8   8       10.29       12.98      2.36 o 
   5   8   8       78.58       72.97      2.88 o 
   6   8   8        5.21        5.57      1.86 o 
  -1   9   8        1.01        1.07      1.83 o 
   0   9   8       79.64       77.93      2.99 o 
   1   9   8      120.28      133.63      3.54 o 
   2   9   8       14.86       12.01      2.32 o 
   3   9   8        0.55        0.04      2.22 o 
   4   9   8        7.81        7.26      2.34 o 
   5   9   8       33.51       37.11      3.00 o 
   3  -3   9       20.96       21.57      2.10 o 
   0  -2   9       81.52       80.53      2.38 o 
   1  -2   9       84.25       89.86      2.28 o 
   2  -2   9       13.01       14.14      1.55 o 
   3  -2   9        3.76        2.23      1.71 o 
   4  -2   9      134.30      135.38      3.28 o 
   5  -2   9       22.41       21.76      2.05 o 
   6  -2   9       15.12       13.28      2.13 o 
  -1  -1   9       30.16       31.03      2.12 o 
   0  -1   9       10.02       13.37      1.57 o 
   1  -1   9      202.72      190.38      2.96 o 
   2  -1   9        0.13        0.16      1.50 o 
   3  -1   9       49.90       51.75      2.23 o 
   4  -1   9        0.14        0.91      1.61 o 
   5  -1   9       19.24       15.94      1.74 o 
   6  -1   9        8.25        6.87      1.63 o 
   7  -1   9        3.37        3.69      1.89 o 
  -2   0   9       63.24       66.61      3.11 o 
  -1   0   9       20.58       17.08      1.88 o 
   0   0   9       21.83       21.99      1.64 o 
   1   0   9       43.60       49.39      1.95 o 
   2   0   9       12.45       10.40      1.58 o 
   3   0   9      111.08      128.87      2.59 o 
   4   0   9      135.18      136.99      2.87 o 
   5   0   9       21.81       20.47      1.92 o 
   6   0   9      101.74       95.88      3.51 o 
   7   0   9       17.62       20.46      1.97 o 
  -2   1   9        0.86        1.31      1.61 o 
  -1   1   9       50.63       50.06      1.86 o 
   0   1   9        1.51        0.91      1.38 o 
   1   1   9        0.15        0.96      1.39 o 
   2   1   9       72.96       69.87      2.07 o 
   3   1   9       37.85       41.95      1.83 o 
   4   1   9       49.69       45.30      2.06 o 
   5   1   9       63.86       60.13      2.21 o 
   6   1   9       32.05       33.45      1.92 o 
   7   1   9        0.88        1.32      1.77 o 
   8   1   9        0.03        0.78      2.03 o 
  -3   2   9       75.37       76.52      4.89 o 
  -2   2   9       13.36        8.34      2.07 o 
  -1   2   9       39.93       37.03      1.76 o 
   0   2   9       20.06       22.95      1.66 o 
   1   2   9       79.24       82.21      2.23 o 
   2   2   9        1.92        1.46      1.37 o 
   3   2   9      495.61      485.65      5.76 o 
   4   2   9       52.99       56.04      2.11 o 
   5   2   9       17.41       18.06      1.63 o 
   6   2   9       42.08       40.55      2.02 o 
   7   2   9        0.12        0.32      1.61 o 
   8   2   9       58.82       69.41      2.84 o 
  -3   3   9       11.81       11.52      2.58 o 
  -2   3   9       36.53       35.56      2.74 o 
  -1   3   9       33.10       25.55      2.68 o 
   0   3   9      275.67      277.50      3.64 o 
   1   3   9      252.76      263.36      3.54 o 
   2   3   9       11.79       10.42      1.56 o 
   3   3   9       31.81       28.98      1.78 o 
   4   3   9       63.07       68.03      2.22 o 
   5   3   9        1.27        1.77      1.51 o 
   6   3   9       50.48       50.97      2.10 o 
   7   3   9       36.83       39.30      2.42 o 
   8   3   9        2.76        1.00      2.09 o 
  -3   4   9       69.78       71.69      3.31 o 
  -2   4   9       86.77       91.93      3.39 o 
  -1   4   9      482.06      473.96     11.62 o 
   0   4   9        4.17        5.64      1.60 o 
   1   4   9      348.84      352.70      3.70 o 
   2   4   9       50.99       50.66      1.66 o 
   3   4   9        0.21        0.24      0.99 o 
   4   4   9       52.03       58.63      2.33 o 
   5   4   9        1.49        2.67      1.33 o 
   6   4   9        3.39        3.04      1.52 o 
   7   4   9       79.45       66.15      2.62 o 
   8   4   9       56.73       54.72      2.81 o 
  -3   5   9        0.53        2.22      2.34 o 
  -2   5   9        8.04        9.14      1.81 o 
  -1   5   9        1.08        0.15      1.57 o 
   0   5   9       51.07       52.50      1.89 o 
   1   5   9        0.31        0.69      1.26 o 
   2   5   9        2.90        2.66      1.16 o 
   3   5   9        0.01        0.61      1.11 o 
   4   5   9       36.20       43.87      1.65 o 
   5   5   9       91.20       88.33      2.06 o 
   6   5   9       25.92       20.25      1.80 o 
   7   5   9        2.47        0.73      1.44 o 
  -2   6   9       83.44       87.25      2.46 o 
  -1   6   9       36.73       41.48      1.91 o 
   0   6   9       21.55       20.87      1.67 o 
   1   6   9       11.32       14.46      1.53 o 
   2   6   9        9.64       12.54      1.35 o 
   3   6   9       17.59       13.44      1.39 o 
   4   6   9       33.73       31.57      1.57 o 
   5   6   9       31.72       22.94      1.48 o 
   6   6   9       12.95       11.28      1.42 o 
   7   6   9       45.44       42.97      1.88 o 
  -2   7   9        8.73        9.57      1.75 o 
  -1   7   9       29.25       26.76      1.82 o 
   0   7   9       10.26        9.93      1.48 o 
   1   7   9       61.97       60.06      1.91 o 
   2   7   9        6.08        7.14      1.25 o 
   3   7   9      182.28      152.53     13.44 o 
   4   7   9       28.87       26.50      2.86 o 
   5   7   9        0.62        0.71      1.14 o 
   6   7   9      113.50       99.49      4.95 o 
  -1   8   9        6.28        7.96      1.72 o 
   0   8   9       42.37       42.90      1.89 o 
   1   8   9      123.18      122.66      3.11 o 
   2   8   9        2.49        2.28      1.78 o 
   3   8   9       52.30       56.27      3.03 o 
   4   8   9       59.22       61.83      3.27 o 
   5   8   9        3.87        4.50      2.22 o 
   1   9   9        0.00        0.14      1.91 o 
   2   9   9        1.26        1.41      2.14 o 
   3   9   9       35.34       35.48      2.96 o 
   3  -1  10       49.16       55.60      2.39 o 
   4  -1  10        0.04        0.61      1.80 o 
   1   0  10        3.27        4.42      1.52 o 
   2   0  10        5.17        5.40      1.62 o 
   3   0  10       10.00        9.67      1.61 o 
   4   0  10       37.67       38.38      2.18 o 
   5   0  10        0.39       -0.65      1.76 o 
   0   1  10       13.98       16.43      1.73 o 
   1   1  10       34.19       39.47      1.96 o 
   2   1  10       84.18       84.97      2.37 o 
   3   1  10        0.18        0.63      1.54 o 
   4   1  10      122.67      123.52      2.89 o 
   5   1  10      100.63      100.87      2.65 o 
   6   1  10        0.67        0.82      1.67 o 
  -1   2  10        6.12        8.02      2.11 o 
   0   2  10       19.59       20.36      1.71 o 
   1   2  10        4.59        4.03      1.61 o 
   2   2  10       50.90       52.38      2.11 o 
   3   2  10      106.86      109.27      2.56 o 
   4   2  10       34.03       34.53      2.07 o 
   5   2  10       33.72       30.67      2.04 o 
   6   2  10       15.56       13.76      1.87 o 
  -1   3  10       85.11       88.29      2.97 o 
   0   3  10        0.68        0.77      1.67 o 
   1   3  10      201.10      202.92      3.40 o 
   2   3  10       18.01       17.83      1.78 o 
   3   3  10       14.50       16.44      1.74 o 
   4   3  10      124.80      130.61      2.93 o 
   5   3  10        0.00        0.47      1.69 o 
   6   3  10      127.32      128.69      2.99 o 
   7   3  10       22.28       19.61      1.93 o 
  -1   4  10      134.92      134.30      5.44 o 
   0   4  10       15.40       16.79      2.24 o 
   1   4  10        0.94        1.13      1.58 o 
   2   4  10        8.46        8.24      1.76 o 
   3   4  10       17.14       17.00      1.83 o 
   4   4  10      144.24      151.45      3.32 o 
   5   4  10        4.82        4.68      1.89 o 
   6   4  10       35.96       37.71      1.98 o 
   7   4  10       44.65       50.73      2.25 o 
  -1   5  10       47.96       45.34      2.94 o 
   0   5  10       19.84       23.61      2.66 o 
   1   5  10        0.14        0.18      1.94 o 
   2   5  10       58.25       57.68      2.27 o 
   3   5  10       32.14       34.59      2.03 o 
   4   5  10        2.00        2.88      1.72 o 
   5   5  10      157.28      155.53      5.32 o 
   6   5  10       54.98       53.51      2.14 o 
   0   6  10        8.84        8.19      2.29 o 
   1   6  10        3.28        4.56      1.96 o 
   2   6  10       50.53       52.51      2.29 o 
   3   6  10      105.51      106.53      2.79 o 
   4   6  10        8.75        5.45      1.66 o 
   5   6  10        6.62        5.91      1.34 o 
   6   6  10       82.54       80.44      2.33 o 
   0   7  10        3.49        5.84      1.93 o 
   1   7  10        0.04        1.40      1.59 o 
   2   7  10       32.95       32.93      1.83 o 
   3   7  10        2.99        2.37      1.33 o 
   4   7  10       11.37       11.52      1.51 o 
   5   7  10       15.43       14.54      1.61 o 
   2   3  11       37.89       40.12      2.28 o 
   3   3  11       13.30       12.94      1.80 o 
   4   3  11        7.98        6.60      1.74 o 
   2   4  11       69.03       81.34      2.67 o 
   3   4  11        3.55        4.02      1.97 o 
   4   4  11       35.67       37.86      2.48 o 
   3   5  11        1.40        2.08      1.68 o 
                                                 
